# Supplementary material for: Analysis of sterilizer allocation and related factors in dental health-care settings in Yunnan Province, China: a cross-sectional study
Source: BMC Oral Health. 2024 Apr 5;24:416. doi: 10.1186/s12903-024-04215-8 (PMC10996231; doi:10.1186/s12903-024-04215-8)
Supplement: Supplementary file 1 — Supplementary Material 1. [file 12903_2024_4215_MOESM1_ESM.csv]

Institution	State	Nature.of.institutions	type.of.institution	provide.sterilization	Building.area	Total.fixed.assets	dental.unit	Total.handpieces	Total.sterilization	Dentists	Dental.Assistant	Outpatients	Sterilization	size24	Disinfection	Minimum.requirements
k1916	8	1	1	1	30	15	3	20	1	2	2	2500	1	2	0	1
k143	13	1	1	2	20	10	2	23	1	2	1	2419	1	2	0	1
k1918	8	1	1	2	30	25	2	24	1	2	0	1800	1	2	1	1
k2237	2	1	1	2	15	5	1	13	1	1	0	958	1	1	0	1
k1932	8	1	1	2	128	184.2	7	42	1	7	0	6876	1	3	0	0
k2223	2	1	1	2	40	165.02	2	18	1	3	0	5227	1	2	3	1
k330	12	1	1	2	80	30	4	68	1	5	0	17051	1	3	0	0
k2699	4	1	1	2	20	20	1	32	1	2	1	2864	1	1	3	1
k2450	16	1	1	2	150	538.22	7	71	1	7	4	15100	1	3	0	0
k166	13	1	1	2	65	11	3	22	1	3	0	4396	1	2	0	1
k595	14	1	1	2	45	10	2	27	1	5	1	4320	1	2	0	1
k1658	1	1	1	2	70	10	3	39	1	3	0	5726	1	2	0	1
k1740	1	1	1	2	24	14	1	1	1	1	0	0	1	1	0	1
k578	14	1	1	2	121.68	148.0018	5	25	1	1	2	2357	1	3	0	0
k1662	1	1	1	2	147	36.72	6	58	1	5	0	0	1	3	0	0
k2435	16	1	1	2	250	400	10	105	1	12	2	15279	1	3	0	0
k1998	7	1	1	3	128.01	535.83	5	37	1	3	1	8338	1	3	7	0
k2711	4	1	1	2	400	47	15	116	1	18	1	15000	1	3	4	0
k1957	10	1	1	2	60	10	2	12	1	2	0	6000	1	2	1	1
k1914	8	1	1	2	120	20	4	32	1	3	0	4780	1	3	0	0
k158	13	1	1	2	120	36.6	4	36	1	4	1	6853	1	3	0	0
k1960	10	1	1	2	30	18	1	9	1	1	0	1200	1	1	0	1
k1675	1	1	1	2	120	35	4	185	1	4	1	9370	1	3	0	0
k566	14	1	1	2	276	14.775736	9	76	1	9	1	21593	1	3	0	0
k2596	3	1	1	2	125	10	4	65	1	2	0	8330	1	3	2	0
k153	13	1	1	2	350	342.7	11	160	1	21	5	31680	1	3	0	0
k319	12	1	1	2	100	18	3	13	1	3	0	1000	1	2	0	1
k2606	3	1	1	3	200	50	6	62	1	6	1	18253	1	3	2	0
k1919	8	1	1	2	200	1180	6	99	1	6	2	6500	1	3	0	0
k314	12	1	1	2	181	482	5	56	1	5	1	14397	1	3	1	0
k2448	16	1	1	2	38.4	6	1	10	1	1	1	211	1	1	0	1
k1636	1	1	1	2	78	12.33	2	7	1	1	1	132	1	2	0	1
k1773	1	1	1	2	40	15	1	8	1	1	0	300	1	1	0	1
k379	9	1	1	2	200	100.30075	5	60	1	7	0	7640	1	3	0	0
k316	12	1	1	2	120	83.23	3	45	1	3	1	2493	1	2	0	1
k2334	15	1	1	2	160.05	140	4	37	1	5	2	9534	1	3	1	0
k322	12	1	1	2	291	107.12062	7	47	1	6	1	11662	1	3	1	0
k2620	3	1	1	2	130	26.442	3	33	1	2	1	4747	1	2	5	1
k2607	3	1	1	2	130	40	3	63	1	2	1	4800	1	2	0	1
k2339	15	1	1	2	223	26.728	5	76	1	7	0	10715	1	3	0	0
k422	11	1	1	2	150	20	3	21	1	3	5	820	1	2	4	1
k574	14	1	1	2	53.28	2.6	1	4	1	2	1	0	1	1	0	1
k2695	4	1	1	2	160	150	3	51	1	5	1	6000	1	2	0	1
k1956	10	1	1	2	120	8.89	2	8	1	1	1	6917	1	2	4	1
k327	12	1	1	2	70	20	1	22	1	2	1	650	1	1	2	1
k2687	4	1	1	3	350.2	4000	5	52	1	5	2	5500	1	3	0	0
k1637	1	1	1	2	488	59.377	6	26	1	7	2	9164	1	3	0	0
k1639	1	1	1	2	1075	83.95	11	154	1	11	3	19421	1	3	1	0
k2676	4	1	1	1	300	25	3	9	1	3	1	2200	1	2	0	1
k1721	1	1	1	2	1100	85	11	128	1	7	2	9839	1	3	0	0
k315	12	1	1	2	100	20	1	22	1	2	1	2333	1	1	1	1
k2363	15	1	1	1	220	355.2	2	28	1	2	1	2168	1	2	0	1
k2335	15	1	1	2	582.2	17.601265	5	50	1	6	2	10488	1	3	0	0
k2240	2	1	1	2	860	200	7	32	1	3	1	6000	1	3	0	0
k588	14	1	1	2	395	18	3	26	1	3	1	3244	1	2	0	1
k156	13	1	1	2	150	10	1	10	1	2	0	1600	1	1	0	1
k2336	15	1	1	2	461.5	115.8	3	25	1	3	0	1431	1	2	4	1
k333	12	1	1	2	2512	600	16	177	1	17	12	34874	1	3	1	0
k1753	1	1	1	2	902	60	5	23	1	5	1	11405	1	3	1	0
k164	13	1	1	1	60	4.2	1	32	3	1	0	4762	3	1	1	1
k2681	4	1	1	3	230	70	3	24	6	3	2	8682	6	2	1	1
k312	12	1	1	2	65	19.2	3	38	5	3	0	6183	5	2	2	1
k165	13	1	1	2	40	12	2	24	3	2	0	4218	3	2	3	1
k568	14	1	1	2	60	42	2	17	3	3	0	464	3	2	4	1
k2216	2	1	1	3	80	30	2	29	3	3	2	2100	3	2	3	1
k2692	4	1	1	1	200	50	3	35	4	3	1	4000	4	2	3	1
k2004	7	1	1	2	200	100	3	101	4	3	0	7200	4	2	5	1
k2338	15	1	1	3	300	30	3	23	4	3	0	10000	4	2	0	1
k2621	3	1	1	2	200	19.2	4	31	5	4	1	5000	5	3	8	1
k1705	1	1	1	3	400	191.4	8	122	8	7	2	27987	8	3	3	1
k2214	2	1	1	3	980	68.93	8	50	8	9	8	11936	8	3	11	1
k1845	6	1	1	3	185	27.0713	4	79	4	5	3	8292	4	3	4	1
k2697	4	1	1	2	300	76	3	36	3	3	1	2454	3	2	3	1
k1695	1	1	1	2	20	8.6	2	22	2	2	1	1240	2	2	1	1
k1712	1	1	1	1	30	227.4119	2	11	2	2	2	538	2	2	2	1
k146	13	1	1	2	40	5	2	10	2	3	1	1186	2	2	3	1
k2022	7	1	1	2	48	5	2	24	2	1	1	1020	2	2	0	1
k2449	16	1	1	3	70	11.335	2	14	2	2	1	1936	2	2	0	1
k1679	1	1	1	1	80	9.78	2	21	2	2	1	759	2	2	0	1
k1959	10	1	1	1	82	63	2	31	2	4	0	5210	2	2	2	1
k1770	1	1	1	1	15	4.1	1	5	1	1	0	0	1	1	0	1
k311	12	1	1	2	20	10.2	1	7	1	1	0	196	1	1	0	1
k2337	15	1	1	2	20	8.18	1	18	1	1	0	560	1	1	1	1
k1704	1	1	1	2	25	9	1	12	1	2	1	1000	1	1	0	1
k1776	1	1	1	1	30	5	1	8	1	1	0	300	1	1	1	1
k2199	2	1	1	2	30	6	1	18	1	1	0	672	1	1	2	1
k2588	3	1	1	3	33	5.309	1	19	1	1	0	4487	1	1	3	1
k2256	2	1	1	1	35	20	1	17	1	1	0	1200	1	1	3	1
k339	12	1	1	1	36	0	1	12	1	1	0	1200	1	1	0	1
k318	12	1	1	2	37.62	15	1	8	1	1	0	426	1	1	1	1
k2702	4	1	1	2	43	10	1	8	1	2	0	608	1	1	0	1
k1771	1	1	1	2	50	6	1	2	1	1	1	0	1	1	2	1
k1848	6	1	1	2	51	10.2	1	4	1	2	0	3564	1	1	1	1
k1748	1	1	1	1	85	8.264	1	5	1	1	1	800	1	1	2	1
k2254	2	1	1	2	130	155	6	47	5	1	0	2600	5	3	8	1
k1720	1	1	1	2	80	45	4	18	3	5	1	7313	3	3	3	1
k145	13	1	1	2	200	29.38	4	130	3	5	0	11880	3	3	0	1
k2213	2	1	1	2	400	41.45	7	17	5	6	3	8000	5	3	3	1
k1700	1	1	1	2	45	49	3	83	2	2	1	8217	2	2	1	1
k1749	1	1	1	1	50	25	3	28	2	6	2	7200	2	2	3	1
k47	5	1	1	2	60	45	3	28	2	3	2	1040	2	2	0	1
k2202	2	1	1	2	60	20	3	39	2	2	1	3806	2	2	0	1
k323	12	1	1	1	100	45	3	31	2	5	0	14522	2	2	0	1
k1638	1	1	1	2	200	45	3	45	2	5	0	5600	2	2	0	1
k1843	6	1	1	3	300	60	3	29	2	4	1	3751	2	2	4	1
k49	5	1	1	2	150	72.99	8	67	5	8	1	14236	5	3	11	1
k1769	1	1	1	2	90	200	5	171	3	8	2	14375	3	3	0	1
k2217	2	1	1	1	100	80	5	14	3	3	2	4100	3	3	0	1
k2589	3	1	1	3	199	79	5	25	3	5	2	19440	3	3	3	1
k313	12	1	1	1	400	40	5	72	3	6	1	19073	3	3	1	1
k2700	4	1	1	3	1000	100	7	111	4	7	10	40000	4	3	7	1
k320	12	1	1	1	330	403.21	9	92	5	16	12	26142	5	3	1	1
k310	12	1	1	3	600	150	10	85	5	12	1	18492	5	3	3	1
k308	12	1	1	3	150	220	6	75	3	5	3	15603	3	3	2	1
k152	13	1	1	1	200	97.14	6	60	3	4	2	9980	3	3	2	1
k606	14	1	1	2	67	99.24	4	28	2	4	1	5634	2	3	0	1
k1692	1	1	1	3	86	30	4	70	2	5	3	8706	2	3	0	1
k2377	15	1	1	3	130	50	4	75	2	3	1	7320	2	3	2	1
k381	9	1	1	3	400	57.7	4	27	2	5	1	4096	2	3	1	1
k1964	10	1	1	1	25	25	2	8	1	1	0	1250	1	2	1	1
k2684	4	1	1	2	30	14	2	13	1	1	0	219	1	2	0	1
k335	12	1	1	2	31	11.3	2	11	1	1	1	1365	1	2	0	1
k2253	2	1	1	1	36	21.88	2	8	1	1	0	1532	1	2	0	1
k2608	3	1	1	2	40	24.67	2	10	1	2	0	10838	1	2	1	1
k2605	3	1	1	2	40	24	2	10	1	2	1	2029	1	2	1	1
k423	11	1	1	2	40	40	2	10	1	3	1	3000	1	2	0	1
k2226	2	1	1	1	40	10	2	13	1	2	0	1200	1	2	1	1
k2698	4	1	1	2	40	150	2	19	1	4	2	4246	1	2	0	1
k597	14	1	1	3	40	4	2	71	1	1	1	1800	1	2	4	1
k2011	7	1	1	1	41.8	13.94	2	14	1	3	0	1567	1	2	1	1
k1684	1	1	1	1	42	8	2	28	1	1	1	407	1	2	0	1
k2600	3	1	1	1	43	14.96	2	32	1	2	1	3670	1	2	1	1
k399	9	1	1	3	47	24	2	23	1	2	0	418	1	2	2	1
k2678	4	1	1	1	50	20	2	18	1	2	0	1800	1	2	0	1
k602	14	1	1	3	50	30	2	21	1	2	1	2000	1	2	0	1
k1649	1	1	1	1	50	14.4	2	25	1	2	2	1902	1	2	0	1
k2198	2	1	1	3	50	60	2	28	1	2	2	1650	1	2	2	1
k393	9	1	1	1	55	20	2	11	1	1	0	750	1	2	1	1
k45	5	1	1	2	55	31	2	14	1	3	0	2570	1	2	2	1
k144	13	1	1	2	60	7	2	18	1	1	0	601	1	2	2	1
k1920	8	1	1	1	60	24	2	29	1	2	0	1400	1	2	1	1
k155	13	1	1	3	63	11.5	2	32	1	2	0	2956	1	2	1	1
k421	11	1	1	2	68	15	2	19	1	3	0	3398	1	2	3	1
k1706	1	1	1	1	80	6	2	20	1	2	1	1883	1	2	2	1
k2238	2	1	1	2	80	45	2	30	1	2	0	4000	1	2	4	1
k2366	15	1	1	2	85	150	2	19	1	2	0	3000	1	2	2	1
k577	14	1	1	2	85	41.734	2	28	1	2	1	7221	1	2	0	1
k2356	15	1	1	2	90	17.25	2	20	1	3	0	4392	1	2	1	1
k50	5	1	1	3	114	55	2	28	1	3	1	1624	1	2	1	1
k1715	1	1	1	1	120	16.8	2	24	1	1	0	1806	1	2	1	1
k1640	1	1	1	2	480	1542	13	314	6	8	2	29961	6	3	4	1
k2689	4	1	1	2	100	60	7	70	3	3	0	18300	3	3	3	1
k1775	1	1	1	3	160	190	7	116	3	7	0	11000	3	3	4	1
k569	14	1	1	3	196.3	180	7	67	3	5	3	25328	3	3	4	1
k1847	6	1	1	1	210	100	7	49	3	4	2	17118	3	3	2	1
k1996	7	1	1	2	240	210	7	49	3	6	2	12509	3	3	4	1
k1717	1	1	1	2	500	90	7	59	3	7	2	10172	3	3	8	1
k1772	1	1	1	1	50	115	5	70	2	5	1	6500	2	3	0	1
k1714	1	1	1	3	60	50	5	68	2	3	5	5000	2	3	1	1
k48	5	1	1	3	100	6.37	5	47	2	9	1	14084	2	3	2	1
k309	12	1	1	1	112.28	42.79	5	53	2	4	1	15514	2	3	0	1
k576	14	1	1	3	120	150	5	33	2	4	3	6274	2	3	1	1
k1846	6	1	1	2	300	150	5	22	2	3	0	4880	2	3	3	1
k1962	10	1	1	3	300	60	5	34	2	8	1	8000	2	3	2	1
k2685	4	1	1	3	300	28.7695	5	38	2	3	2	11207	2	3	1	1
k2617	3	1	1	2	2380	117.761	20	204	7	23	10	38275	7	4	6	1
k591	14	1	1	2	1300	310	15	160	5	7	4	21000	5	3	4	1
k2587	3	1	1	2	200	110	9	177	3	9	2	52726	3	3	6	1
k56	5	1	1	3	230.4	110	9	63	3	10	2	17460	3	3	0	1
k140	13	1	1	3	500	220	9	55	3	7	1	9095	3	3	1	1
k590	14	1	1	3	60	200	6	31	2	8	1	11058	2	3	2	1
k386	9	1	1	3	136	77.19	6	35	2	6	1	10295	2	3	5	1
k2452	16	1	1	2	163.84	131.63	6	48	2	5	3	7193	2	3	5	1
k1647	1	1	1	3	300	40	6	41	2	5	1	4918	2	3	1	1
k1778	1	1	1	1	307	16.4	6	38	2	5	1	5222	2	3	0	1
k2008	7	1	1	1	30	38.757	3	21	1	3	1	2900	1	2	1	1
k2015	7	1	1	2	40	24.18675	3	25	1	3	0	4549	1	2	0	1
k1669	1	1	1	3	50	60	3	40	1	2	5	15867	1	2	1	1
k1963	10	1	1	3	55	31.4	3	17	1	5	1	1800	1	2	1	1
k2591	3	1	1	3	60	10	3	32	1	4	2	2300	1	2	2	1
k2232	2	1	1	3	60	64.3398	3	88	1	4	1	20805	1	2	5	1
k599	14	1	1	2	68	20	3	45	1	2	1	3186	1	2	0	1
k148	13	1	1	3	70	36.6	3	22	1	6	0	6463	1	2	0	1
k2236	2	1	1	3	70	60	3	48	1	3	1	6000	1	2	3	1
k2201	2	1	1	2	80	10	3	26	1	3	1	11256	1	2	3	1
k142	13	1	1	2	88	118	3	21	1	4	1	7851	1	2	5	1
k2453	16	1	1	1	100	18	3	16	1	4	1	3000	1	2	0	1
k1688	1	1	1	1	100	5	3	26	1	3	1	1000	1	2	3	1
k326	12	1	1	2	105	73	3	20	1	5	0	14522	1	2	0	1
k2211	2	1	1	3	110	56	3	60	1	3	3	5400	1	2	1	1
k1842	6	1	1	2	120	50	3	10	1	3	1	3751	1	2	0	1
k159	13	1	1	1	120	84	3	68	1	4	1	9819	1	2	0	1
k2446	16	1	1	1	130	92.9	3	31	1	3	1	4046	1	2	0	1
k564	14	1	1	3	148	15.52	3	34	1	3	1	3186	1	2	0	1
k1682	1	1	1	1	150	36.11	3	33	1	4	1	5500	1	2	1	1
k1849	6	1	1	2	246.78	39	3	58	1	3	0	24389	1	2	4	1
k2686	4	1	1	3	370.44	14.9	3	23	1	3	0	2862	1	2	1	1
k1958	10	1	1	2	397	29.44	3	42	1	4	1	4367	1	2	0	1
k1686	1	1	1	3	1149.6	800	19	300	6	15	15	76946	6	3	5	1
k1999	7	1	1	3	400	112	13	188	4	10	4	18309	4	3	3	1
k1709	1	1	1	3	208	345	10	66	3	9	6	12280	3	3	1	1
k51	5	1	1	3	230.4	130	10	103	3	10	3	9600	3	3	1	1
k2233	2	1	1	3	1000	200	10	48	3	10	9	8696	3	3	2	1
k2378	15	1	1	2	108	130	7	26	2	8	0	9795	2	3	0	1
k1644	1	1	1	1	108	80	7	69	2	6	6	9000	2	3	2	1
k1702	1	1	1	3	110	171.3784	7	54	2	5	1	10820	2	3	0	1
k46	5	1	1	2	150	149.69	7	43	2	10	3	12600	2	3	4	1
k2352	15	1	1	1	225	424.68	7	72	2	6	1	9135	2	3	3	1
k581	14	1	1	2	600	300	7	85	2	11	5	4680	2	3	2	1
k1687	1	1	1	1	500	300	20	46	5	10	6	3000	5	4	4	1
k1844	6	1	1	2	120	70	8	46	2	8	3	18107	2	3	3	1
k160	13	1	1	3	265	400	8	127	2	8	2	18569	2	3	3	1
k567	14	1	1	2	2000	150	8	90	2	7	0	10600	2	3	0	1
k378	9	1	1	1	38	16	4	29	1	4	1	8500	1	3	1	0
k2688	4	1	1	3	70	26	4	19	1	5	0	5400	1	3	0	0
k2451	16	1	1	3	100	5.05	4	10	1	3	0	1511	1	3	0	0
k2000	7	1	1	1	132.46	1256	4	23	1	4	1	4195	1	3	3	0
k1681	1	1	1	2	140	65	4	27	1	3	0	5240	1	3	1	0
k1934	8	1	1	2	180	50	4	54	1	2	2	5265	1	3	4	0
k2243	2	1	1	3	200	60	4	144	1	3	1	4446	1	3	0	0
k1995	7	1	1	1	280	36	4	26	1	4	1	5954	1	3	1	0
k2018	7	1	1	3	306	54.88408	4	85	1	4	2	8363	1	3	4	0
k1935	8	1	1	2	360	82	4	30	1	5	4	13000	1	3	1	0
k2225	2	1	1	2	465	9681.94	4	54	1	4	1	12563	1	3	1	0
k2013	7	1	1	2	600	76	4	42	1	4	1	4944	1	3	2	0
k337	12	1	1	2	1000	500	4	41	1	5	1	12895	1	3	0	0
k52	5	1	1	2	880	450	13	150	3	14	3	31833	3	3	4	1
k613	14	1	1	3	2200	2100	36	352	8	24	18	35235	8	4	5	1
k384	9	1	1	1	100	80	9	55	2	9	3	8000	2	3	3	1
k1655	1	1	1	2	150	156	9	74	2	8	3	9920	2	3	2	1
k1737	1	1	1	3	165	106.65	9	111	2	9	3	13931	2	3	1	1
k2447	16	1	1	3	200	270	9	73	2	10	2	13200	2	3	1	1
k2595	3	1	1	2	295.8	82.06	9	60	2	8	1	6805	2	3	2	1
k2023	7	1	1	3	827	624	24	114	5	17	2	18278	5	4	2	1
k317	12	1	1	2	1558	230.2137	20	232	4	16	17	35573	4	4	6	1
k565	14	1	1	2	260	68.18	10	149	2	10	5	15805	2	3	2	1
k2385	15	1	1	3	1908	432.256	10	73	2	20	24	32002	2	3	2	1
k2003	7	1	1	2	70	95.9	5	33	1	3	0	8237	1	3	0	0
k338	12	1	1	2	100	60	5	40	1	4	0	6000	1	3	0	0
k1711	1	1	1	3	103	38.692	5	67	1	5	0	3264	1	3	1	0
k2704	4	1	1	3	130	100	5	90	1	6	2	34777	1	3	1	0
k2705	4	1	1	3	130	100	5	90	1	6	2	34777	1	3	1	0
k424	11	1	1	1	140	130	5	99	1	4	4	8000	1	3	1	0
k1925	8	1	1	1	200	98	5	17	1	5	2	6803	1	3	3	0
k336	12	1	1	2	200	100	5	33	1	3	1	2500	1	3	1	0
k53	5	1	1	1	200	208	5	43	1	5	1	9346	1	3	3	0
k1917	8	1	1	3	230	35.5	5	40	1	5	2	7900	1	3	2	0
k2616	3	1	1	3	243	11	5	36	1	5	1	9953	1	3	4	0
k168	13	1	1	3	260	100	5	85	1	6	1	16699	1	3	3	0
k571	14	1	1	2	400	60	5	52	1	3	2	10290	1	3	1	0
k2346	15	1	1	2	500	40	5	75	1	4	1	8572	1	3	0	0
k2235	2	1	1	3	356	200	16	194	3	12	1	66115	3	3	3	1
k1767	1	1	1	1	290	85.8	12	237	2	12	2	14388	2	3	3	1
k1855	6	1	1	3	300	500	12	122	2	12	3	29895	2	3	2	1
k575	14	1	1	1	500	168	12	112	2	11	4	12306	2	3	2	1
k2690	4	1	1	3	35	20	6	44	1	2	1	10000	1	3	0	0
k1683	1	1	1	1	130	30	6	40	1	6	1	3500	1	3	3	0
k2200	2	1	1	3	163	100	6	30	1	6	0	10000	1	3	1	0
k141	13	1	1	3	236	60	6	62	1	6	1	17260	1	3	2	0
k2247	2	1	1	3	253	172.95	6	57	1	6	2	14154	1	3	1	0
k2362	15	1	1	2	300	150	6	28	1	6	1	7716	1	3	0	0
k2231	2	1	1	1	300	126	6	41	1	4	1	5123	1	3	1	0
k598	14	1	1	3	770	539.9	6	33	1	5	0	5540	1	3	3	0
k1766	1	1	1	3	3246.15	1687.42	57	296	9	44	28	119383	9	4	2	1
k385	9	1	1	3	270	250	13	167	2	14	7	12000	2	3	2	1
k383	9	1	1	2	1200	653	13	176	2	16	14	29038	2	3	2	1
k1936	8	1	1	2	2027.17	500	20	115	3	15	17	33127	3	4	2	0
k1641	1	1	1	1	160	300	14	117	2	12	2	10300	2	3	4	1
k380	9	1	1	3	99.18	46.4458	7	50	1	8	4	14000	1	3	3	0
k593	14	1	1	2	360	100	7	35	1	4	4	18106	1	3	1	0
k2619	3	1	1	1	400	49.44	7	106	1	7	1	172200	1	3	1	0
k397	9	1	1	2	420	240	7	93	1	4	2	14555	1	3	3	0
k1997	7	1	1	2	500	108.59	7	18	1	5	0	9436	1	3	3	0
k2209	2	1	1	3	900	500	7	136	1	7	5	30300	1	3	8	0
k1685	1	1	1	1	1300	1528.4028	44	344	6	32	21	59241	6	4	5	1
k1719	1	1	1	3	2019	1006	30	194	4	25	12	66523	4	4	5	1
k2239	2	1	1	2	4670	1408.91602	55	434	7	38	20	97076	7	4	4	1
k154	13	1	1	2	210	200	8	102	1	8	2	20628	1	3	0	0
k579	14	1	1	2	357.84	72.7	8	96	1	7	2	14547	1	3	2	0
k1915	8	1	1	3	500	250	8	56	1	9	8	22748	1	3	0	0
k2197	2	1	1	3	596.3	169.71	8	126	1	5	3	16426	1	3	1	0
k2604	3	1	1	3	1143	319	17	176	2	11	5	32137	2	3	6	1
k2365	15	1	1	3	353.4	238.74	9	39	1	12	3	9870	1	3	2	0
k1933	8	1	1	3	1245	623.6	32	145	3	14	5	15183	3	4	1	0
k580	14	1	1	3	350	148	11	67	1	11	4	30188	1	3	0	0
k2701	4	1	1	3	1420	245	11	51	1	16	12	9800	1	3	1	0
k2374	15	1	1	1	720	237.8213	13	40	1	8	2	10000	1	3	4	0
k1768	1	1	1	3	4393.41	2244.04	62	350	4	52	41	21408	4	4	4	1
k1651	1	1	1	1	1600	800	32	98	2	14	13	36700	2	4	2	0
k2025	7	1	1	2	480	283	17	554	1	17	1	35671	1	3	1	0
k2594	3	1	1	2	1000	142.615351	19	153	1	9	5	34766	1	3	0	0
k425	11	1	2	2	12	15	1	11	0	1	0	0	0	1	0	0
k321	12	1	2	1	24	5.1	1	3	0	2	0	1154	0	1	0	0
k2706	4	1	2	2	50	20	2	30	0	2	1	6000	0	2	0	0
k1703	1	1	2	2	80	5	1	11	0	1	0	500	0	1	0	0
k2265	2	1	2	1	53	30	2	62	5	3	1	2860	5	2	2	1
k1680	1	1	2	2	18	10	1	5	1	1	0	100	1	1	0	1
k2241	2	1	2	1	21	10	1	12	1	1	2	655	1	1	2	1
k1722	1	1	2	2	24	7	1	20	1	1	0	278	1	1	2	1
k1777	1	1	2	3	30	50	2	75	1	3	0	3000	1	2	0	1
k1742	1	1	2	1	60	40	2	40	1	2	0	1500	1	2	0	1
k1710	1	1	2	1	120	120	3	48	1	3	3	850	1	2	0	1
k2439	16	1	3	2	15	14.4	2	26	1	2	0	2400	1	2	0	1
k1671	1	1	3	1	18	25.65	2	11	1	2	1	1304	1	2	0	1
k2440	16	1	3	2	10	10	1	1	1	0	0	0	1	1	1	1
k325	12	1	3	2	10	3	1	3	1	1	0	650	1	1	0	1
k2347	15	1	3	2	20	20	2	36	1	1	0	165	1	2	0	1
k1645	1	1	3	2	12	10	1	1	1	1	1	0	1	1	0	1
k2436	16	1	3	2	25	4	2	19	1	1	0	613	1	2	0	1
k589	14	1	3	1	13	7	1	5	1	1	0	200	1	1	0	1
k1661	1	1	3	2	13	3.5	1	6	1	1	0	1500	1	1	0	1
k1857	6	1	3	1	30	5.2	2	5	1	2	0	3545	1	2	0	1
k1853	6	1	3	2	30	12	2	11	1	2	0	5303	1	2	0	1
k2342	15	1	3	1	30	3.27	2	13	1	1	0	1028	1	2	1	1
k1754	1	1	3	1	15	3.1	1	10	1	1	0	1045	1	1	0	1
k2693	4	1	3	2	30	4	2	28	1	2	0	1322	1	2	0	1
k151	13	1	3	2	30	20	2	49	1	3	0	1080	1	2	4	1
k2357	15	1	3	2	15	10	1	32	1	2	0	1200	1	1	3	1
k1938	8	1	3	2	17	17	1	8	1	1	0	700	1	1	1	1
k1965	10	1	3	1	17.49	2.4	1	2	1	1	0	20	1	1	0	1
k2373	15	1	3	2	59	26	3	25	1	3	0	4953	1	2	0	1
k1660	1	1	3	1	20	2.6	1	1	1	0	0	0	1	1	0	1
k2364	15	1	3	2	20	12	1	2	1	1	0	0	1	1	0	1
k2251	2	1	3	2	20	5.9	1	5	1	1	0	1710	1	1	0	1
k1694	1	1	3	1	20	3.5	1	5	1	2	0	270	1	1	0	1
k1689	1	1	3	2	40	19	2	11	1	2	0	384	1	2	2	1
k1652	1	1	3	1	20	4	1	8	1	2	0	350	1	1	1	1
k343	12	1	3	1	22	10	1	10	1	2	0	569	1	1	3	1
k170	13	1	3	2	22.4	5	1	7	1	1	0	900	1	1	0	1
k345	12	1	3	2	25	6	1	4	1	1	1	30	1	1	2	1
k1732	1	1	3	2	25	3	1	4	1	1	0	15	1	1	0	1
k58	5	1	3	1	50	60	2	10	1	2	0	2400	1	2	1	1
k596	14	1	3	2	25	4.8	1	6	1	1	1	1800	1	1	0	1
k2360	15	1	3	2	30	4.5	1	2	1	1	0	140	1	1	0	1
k2012	7	1	3	2	30	18.1	1	6	1	1	1	122	1	1	0	1
k2266	2	1	3	2	30	8	1	6	1	2	0	1301	1	1	0	1
k2341	15	1	3	2	32.4	4.88462	1	11	1	1	0	1021	1	1	0	1
k611	14	1	3	2	100	10	3	30	1	4	2	1000	1	2	0	1
k2367	15	1	3	2	100	53	3	50	1	2	3	5000	1	2	0	1
k2444	16	1	3	1	35	15	1	15	1	1	0	100	1	1	0	1
k608	14	1	3	1	37	12.99	1	4	1	3	0	3836	1	1	1	1
k1927	8	1	3	1	40	8.7	1	3	1	1	0	50	1	1	1	1
k2264	2	1	3	1	40	7	1	4	1	1	0	4000	1	1	0	1
k1939	8	1	3	2	42	4.36	1	2	1	2	0	418	1	1	0	1
k329	12	1	3	2	48	5	1	2	1	1	0	1099	1	1	0	1
k2379	15	1	3	2	100	323	2	15	1	2	0	4833	1	2	0	1
k2445	16	1	3	1	50	18	1	26	1	1	0	100	1	1	0	1
k1670	1	1	3	2	60	11.6	1	6	1	1	1	2500	1	1	0	1
k2242	2	1	3	1	61.44	5.6	1	10	1	1	0	655	1	1	0	1
k2262	2	1	3	2	125	20	2	17	1	2	0	2160	1	2	0	1
k341	12	1	3	2	80	10	1	22	1	1	0	0	1	1	0	1
k1779	1	1	3	1	90	15	1	2	1	2	0	0	1	1	1	1
k342	12	1	3	2	120	3	1	6	1	1	0	1150	1	1	0	1
k2381	15	1	3	2	20	2.3	1	4	1	1	1	626	1	1	1	1
k2207	2	1	3	2	20	8.1	1	4	1	1	0	325	1	1	3	1
k57	5	1	3	2	25	3.3	1	9	1	1	0	1751	1	1	4	1
k2443	16	1	3	1	30	10	1	4	1	2	0	1100	1	1	1	1
k1730	1	1	3	3	20	5.6	1	8	1	2	0	560	1	1	0	1
k2348	15	1	3	1	40	1.5	1	3	1	1	0	140	1	1	4	1
k1729	1	1	3	2	45	2	1	5	1	3	1	382	1	1	0	1
k2340	15	1	3	2	30	2	1	9	1	1	1	954	1	1	2	1
k1716	1	1	3	2	50	5	1	3	1	1	0	0	1	1	2	1
k2203	2	1	3	3	80	40	2	2	1	1	0	0	1	2	2	1
k1731	1	1	3	2	18	13.7	1	18	1	1	1	623	1	1	2	1
k1944	8	1	3	2	20	3.6	1	3	1	0	0	7508	1	1	1	1
k396	9	1	3	1	20	7	1	10	1	2	0	1460	1	1	0	1
k2267	2	1	3	3	22	11.2	1	6	1	1	0	5000	1	1	1	1
k1850	6	1	3	2	30	20	1	1	1	2	0	30	1	1	1	1
k1942	8	1	3	1	30	30	1	1	1	1	0	2600	1	1	1	1
k2371	15	1	3	2	40	10	1	4	1	1	1	1340	1	1	1	1
k1751	1	1	3	1	40	10	1	9	1	1	0	600	1	1	3	1
k150	13	1	3	2	40	7	1	21	1	1	0	1000	1	1	3	1
k2586	3	1	3	1	40	20	1	23	1	1	1	2166	1	1	1	1
k1713	1	1	3	2	59	5	1	9	1	2	0	220	1	1	1	1
k1924	8	1	3	2	80	15	1	12	1	1	1	1470	1	1	1	1
k163	13	1	3	2	64	28.6	3	24	1	2	0	3200	1	2	5	1
k169	13	1	3	2	48	7	2	3	1	1	2	962	1	2	3	1
k2707	4	1	3	1	50	7.38	2	15	1	1	0	6065	1	2	4	1
k1921	8	1	3	1	60	41	2	18	1	2	0	0	1	2	1	1
k388	9	1	3	1	32	20	2	25	2	1	0	2122	2	2	2	1
k2255	2	1	3	1	38	12	2	3	2	1	0	1048	2	2	0	1
k2358	15	1	3	1	40	10	2	4	2	2	0	180	2	2	2	1
k348	12	1	3	1	60	12.7	2	23	2	2	1	4261	2	2	0	1
k1755	1	1	3	1	70	6	2	12	2	2	0	2000	2	2	0	1
k1736	1	1	3	1	78	48	2	90	2	4	3	4219	2	2	4	1
k2215	2	1	3	2	141	32.1	2	26	2	2	0	8793	2	2	0	1
k1926	8	1	3	2	6	3	1	13	1	1	0	230	1	1	0	1
k573	14	1	3	1	9.92	1.6738	1	10	1	1	1	1171	1	1	3	1
k2246	2	1	3	2	10	5	1	6	1	2	0	750	1	1	0	1
k2355	15	1	3	1	10	12	1	7	1	1	2	46	1	1	2	1
k389	9	1	3	1	10	1	1	12	1	1	0	1369	1	1	1	1
k1666	1	1	3	1	10	3	1	13	1	1	1	400	1	1	1	1
k147	13	1	3	1	10	4.286	1	16	1	1	0	2766	1	1	1	1
k1653	1	1	3	1	12	15	1	7	1	1	0	450	1	1	1	1
k1657	1	1	3	1	12	15	1	7	1	1	0	450	1	1	1	1
k328	12	1	3	1	12	10.01	1	9	1	0	0	0	1	1	0	1
k1672	1	1	3	2	15	3	1	7	1	1	0	800	1	1	1	1
k346	12	1	3	1	15	10	1	7	1	2	2	600	1	1	1	1
k2359	15	1	3	2	15	8	1	8	1	2	2	500	1	1	1	1
k2017	7	1	3	2	15	6	1	9	1	1	1	760	1	1	1	1
k324	12	1	3	1	15	5	1	9	1	1	0	700	1	1	1	1
k604	14	1	3	2	15	10	1	13	1	1	1	430	1	1	2	1
k2016	7	1	3	1	18	15	1	9	1	1	0	1000	1	1	2	1
k1930	8	1	3	2	20	3.2	1	3	1	1	1	358	1	1	0	1
k1738	1	1	3	1	20	1.5	1	5	1	1	0	0	1	1	0	1
k2375	15	1	3	2	20	5	1	7	1	1	0	1374	1	1	0	1
k2712	4	1	3	1	20	4.68	1	8	1	1	0	420	1	1	0	1
k1656	1	1	3	3	20	5	1	8	1	1	0	150	1	1	0	1
k1693	1	1	3	1	20	4.5	1	9	1	2	0	320	1	1	0	1
k1698	1	1	3	1	20	4.5	1	9	1	2	0	320	1	1	0	1
k2204	2	1	3	1	20	20	1	10	1	1	0	1185	1	1	1	1
k1673	1	1	3	2	20	15	1	10	1	1	0	1421	1	1	0	1
k2234	2	1	3	1	20	5	1	10	1	1	2	675	1	1	1	1
k2257	2	1	3	2	20	6	1	11	1	2	0	900	1	1	1	1
k1696	1	1	3	1	20	5	1	12	1	1	0	271	1	1	0	1
k390	9	1	3	2	20	6	1	15	1	1	1	281	1	1	0	1
k331	12	1	3	2	20	4.44	1	16	1	1	0	311	1	1	0	1
k344	12	1	3	2	20	3	1	18	1	2	0	4180	1	1	0	1
k2680	4	1	3	2	21	5	1	2	1	0	1	535	1	1	2	1
k2343	15	1	3	2	21.45	4.786	1	8	1	1	0	960	1	1	0	1
k409	9	1	3	2	22	5	1	13	1	1	0	1050	1	1	1	1
k1940	8	1	3	2	24	8	1	10	1	1	1	110	1	1	0	1
k2353	15	1	3	3	25	2.28	1	4	1	1	0	64	1	1	0	1
k1752	1	1	3	3	25	5	1	7	1	1	0	300	1	1	1	1
k2005	7	1	3	2	25	8	1	8	1	1	1	1080	1	1	1	1
k2682	4	1	3	2	25	10	1	10	1	2	0	2355	1	1	1	1
k347	12	1	3	2	25	30	1	11	1	2	0	1830	1	1	1	1
k149	13	1	3	3	25	7.5	1	11	1	1	1	1389	1	1	0	1
k2027	7	1	3	1	25	6.525	1	12	1	2	0	2112	1	1	1	1
k2609	3	1	3	1	26	2.69	1	18	1	1	0	3080	1	1	2	1
k2696	4	1	3	2	30	5	1	3	1	2	0	1500	1	1	1	1
k2349	15	1	3	1	30	2	1	6	1	1	1	140	1	1	4	1
k2260	2	1	3	2	30	4.6	1	6	1	1	0	1340	1	1	0	1
k1701	1	1	3	1	30	5	1	6	1	2	2	369	1	1	3	1
k2597	3	1	3	2	30	15	1	8	1	1	0	1600	1	1	0	1
k2593	3	1	3	3	30	4	1	8	1	1	0	900	1	1	1	1
k2206	2	1	3	2	30	9	1	10	1	1	1	310	1	1	0	1
k587	14	1	3	1	30	8	1	11	1	1	1	1659	1	1	0	1
k600	14	1	3	2	30	5	1	13	1	1	0	1000	1	1	2	1
k1648	1	1	3	1	30	2.8	1	16	1	1	2	814	1	1	1	1
k395	9	1	3	1	30	5	1	17	1	2	0	0	1	1	0	1
k607	14	1	3	1	30	3.3	1	18	1	1	0	1573	1	1	0	1
k2703	4	1	3	1	30	20	1	22	1	1	1	6570	1	1	0	1
k161	13	1	3	2	30	10.64	1	33	1	1	0	1728	1	1	1	1
k1941	8	1	3	2	30.6	4.38	1	12	1	1	0	747	1	1	0	1
k2382	15	1	3	2	31.2	3.08	1	6	1	3	0	874	1	1	0	1
k2010	7	1	3	1	35	5	1	11	1	1	0	1500	1	1	1	1
k2021	7	1	3	2	36	8	1	6	1	2	0	768	1	1	1	1
k605	14	1	3	1	40	10	1	5	1	1	0	360	1	1	1	1
k2219	2	1	3	1	40	6	1	6	1	1	0	0	1	1	0	1
k1659	1	1	3	2	40	10	1	6	1	1	0	1382	1	1	0	1
k2602	3	1	3	1	40	8	1	9	1	1	0	488	1	1	2	1
k405	9	1	3	1	40	7.92	1	9	1	1	0	739	1	1	0	1
k2224	2	1	3	1	40	7	1	9	1	1	0	967	1	1	2	1
k2208	2	1	3	2	40	14.111	1	10	1	1	0	300	1	1	0	1
k55	5	1	3	1	40	12.8	1	12	1	1	1	640	1	1	0	1
k1744	1	1	3	1	40	10	1	13	1	1	0	326	1	1	0	1
k2603	3	1	3	1	40	30	1	15	1	2	0	2100	1	1	2	1
k1726	1	1	3	2	40	15	1	16	1	1	1	601	1	1	0	1
k1757	1	1	3	2	45	16	1	9	1	1	1	0	1	1	0	1
k1741	1	1	3	1	45	6.5	1	16	1	1	0	2078	1	1	1	1
k2383	15	1	3	1	46	3.22	1	6	1	1	0	13	1	1	1	1
k1642	1	1	3	1	48	4.68	1	8	1	1	0	0	1	1	0	1
k2691	4	1	3	1	48	7.15	1	10	1	1	0	1417	1	1	0	1
k2245	2	1	3	1	50	8	1	4	1	1	0	1200	1	1	1	1
k2614	3	1	3	1	50	7.7	1	7	1	1	0	163	1	1	1	1
k2709	4	1	3	2	50	4	1	8	1	1	0	1875	1	1	0	1
k387	9	1	3	1	50	10	1	9	1	1	0	2152	1	1	0	1
k2708	4	1	3	1	50	9	1	9	1	1	1	800	1	1	0	1
k2259	2	1	3	2	50	3	1	13	1	1	0	2000	1	1	1	1
k601	14	1	3	1	50	6.364	1	18	1	2	1	1000	1	1	1	1
k2710	4	1	3	2	50	25	1	20	1	1	1	2500	1	1	2	1
k586	14	1	3	3	53	17.2	1	8	1	1	1	2013	1	1	2	1
k1931	8	1	3	1	60	12	1	4	1	2	0	2003	1	1	2	1
k426	11	1	3	1	60	2.625	1	5	1	1	0	330	1	1	1	1
k2354	15	1	3	2	60	2	1	5	1	1	0	253	1	1	1	1
k2020	7	1	3	1	60	5.9	1	5	1	1	0	50	1	1	0	1
k2230	2	1	3	1	60	3	1	6	1	2	2	721	1	1	1	1
k1654	1	1	3	3	60	3	1	6	1	1	1	300	1	1	0	1
k2229	2	1	3	1	60	3	1	7	1	1	2	2689	1	1	2	1
k2002	7	1	3	1	60	20	1	7	1	1	0	480	1	1	0	1
k2261	2	1	3	2	60	5	1	9	1	1	0	0	1	1	2	1
k2679	4	1	3	1	60	15	1	10	1	1	1	500	1	1	4	1
k2009	7	1	3	1	60	5	1	11	1	2	0	2000	1	1	1	1
k2380	15	1	3	2	60	6	1	11	1	2	2	1023	1	1	0	1
k1646	1	1	3	1	60	10	1	12	1	1	1	600	1	1	0	1
k1733	1	1	3	2	70	8	1	2	1	1	0	312	1	1	1	1
k2345	15	1	3	1	70	6.5	1	5	1	0	0	1760	1	1	0	1
k583	14	1	3	1	80	13.96	1	11	1	1	0	2831	1	1	0	1
k2384	15	1	3	3	110	1.7	1	4	1	0	0	0	1	1	1	1
k2351	15	1	3	2	120	5.658	1	23	1	1	1	1200	1	1	0	1
k2350	15	1	3	2	50	10	4	19	3	2	0	6000	3	3	0	1
k1674	1	1	3	3	27	41	3	20	2	5	0	4400	2	2	0	1
k2228	2	1	3	3	60	30	3	45	2	2	3	5800	2	2	0	1
k2613	3	1	3	3	80	15	3	10	2	2	1	4093	2	2	2	1
k1708	1	1	3	1	150	70	3	36	2	1	1	4000	2	2	2	1
k1745	1	1	3	2	90	72.84	4	74	2	4	2	3248	2	3	1	1
k2372	15	1	3	2	10	10	2	9	1	1	0	1340	1	2	0	1
k1746	1	1	3	1	10	19.1	2	12	1	2	0	18	1	2	0	1
k1690	1	1	3	1	15	6	2	18	1	2	0	100	1	2	0	1
k392	9	1	3	1	15	7	2	24	1	3	1	2312	1	2	0	1
k2268	2	1	3	1	16	8	2	8	1	2	0	500	1	2	0	1
k2222	2	1	3	2	20	5	2	9	1	1	1	0	1	2	0	1
k2210	2	1	3	1	20	8	2	22	1	2	0	500	1	2	0	1
k2376	15	1	3	2	20.52	6.34	2	17	1	1	0	200	1	2	0	1
k2218	2	1	3	2	24	5	2	7	1	1	0	1466	1	2	0	1
k1760	1	1	3	1	25	3	2	10	1	1	1	120	1	2	0	1
k1668	1	1	3	3	25	16	2	15	1	2	0	1294	1	2	2	1
k2438	16	1	3	2	25	12.8	2	17	1	2	0	5592	1	2	0	1
k428	11	1	3	3	28	20	2	2	1	2	0	1754	1	2	0	1
k1937	8	1	3	1	30	6	2	2	1	2	2	650	1	2	1	1
k2250	2	1	3	1	30	10	2	6	1	2	0	420	1	2	1	1
k1945	8	1	3	1	30	10	2	11	1	2	2	5636	1	2	2	1
k1750	1	1	3	1	30	12	2	19	1	1	1	1903	1	2	1	1
k609	14	1	3	1	30	5	2	19	1	3	0	3167	1	2	0	1
k1851	6	1	3	1	30	20	2	19	1	2	0	1320	1	2	0	1
k2244	2	1	3	1	30	9	2	23	1	1	0	906	1	2	1	1
k1747	1	1	3	1	30	8	2	27	1	2	1	680	1	2	3	1
k1758	1	1	3	1	33	10	2	18	1	2	2	70	1	2	0	1
k1735	1	1	3	1	36	6	2	11	1	2	0	2945	1	2	0	1
k2007	7	1	3	2	37.8	43.896	2	47	1	1	0	590	1	2	0	1
k1756	1	1	3	1	40	5	2	7	1	2	0	2000	1	2	0	1
k1759	1	1	3	2	40	10	2	9	1	2	0	450	1	2	0	1
k334	12	1	3	1	45	8	2	13	1	2	0	3781	1	2	0	1
k391	9	1	3	1	45	8.05	2	14	1	2	2	3017	1	2	0	1
k1677	1	1	3	1	45	15	2	14	1	2	0	750	1	2	0	1
k610	14	1	3	2	45	22	2	15	1	2	0	20000	1	2	1	1
k2441	16	1	3	1	45.36	14.318	2	10	1	0	0	4521	1	2	0	1
k585	14	1	3	3	48	10	2	14	1	1	1	34	1	2	2	1
k2249	2	1	3	3	48	18	2	19	1	2	0	3460	1	2	0	1
k2601	3	1	3	2	50	2.821	2	8	1	1	0	451	1	2	2	1
k2205	2	1	3	1	50	15	2	9	1	1	1	2190	1	2	0	1
k2683	4	1	3	2	50	10	2	12	1	3	1	3500	1	2	0	1
k407	9	1	3	1	50	14.657	2	12	1	2	0	873	1	2	1	1
k394	9	1	3	3	50	20	2	13	1	1	0	1610	1	2	1	1
k427	11	1	3	1	50	30	2	14	1	2	1	1200	1	2	0	1
k404	9	1	3	1	50	20	2	20	1	1	0	2503	1	2	1	1
k1852	6	1	3	2	50	20	2	27	1	1	0	800	1	2	0	1
k401	9	1	3	2	51	9	2	22	1	2	2	2252	1	2	0	1
k2677	4	1	3	2	52	18	2	16	1	2	0	800	1	2	1	1
k403	9	1	3	3	59	17	2	21	1	2	0	3388	1	2	1	1
k2615	3	1	3	2	60	10.28	2	4	1	0	0	0	1	2	0	1
k2442	16	1	3	1	60	22.315	2	8	1	2	0	4380	1	2	0	1
k584	14	1	3	1	60	15	2	9	1	2	0	1947	1	2	0	1
k2006	7	1	3	2	60	17.725	2	15	1	2	1	2326	1	2	3	1
k1650	1	1	3	2	60	6	2	18	1	2	0	3200	1	2	0	1
k2248	2	1	3	2	60	20	2	19	1	1	0	900	1	2	1	1
k1856	6	1	3	1	70	20	2	2	1	3	0	7004	1	2	0	1
k2369	15	1	3	1	70	10	2	9	1	3	0	2300	1	2	0	1
k2598	3	1	3	3	72	1.1	2	13	1	2	0	3749	1	2	2	1
k2370	15	1	3	2	73	11	2	13	1	1	0	1871	1	2	0	1
k2612	3	1	3	1	78	8	2	18	1	2	0	1731	1	2	3	1
k2220	2	1	3	1	79.2	18	2	10	1	2	0	2884	1	2	0	1
k2263	2	1	3	2	80	24.86	2	8	1	1	0	150	1	2	0	1
k603	14	1	3	2	80	15	2	11	1	2	0	1812	1	2	0	1
k1665	1	1	3	1	80	25.4	2	12	1	1	0	1551	1	2	0	1
k1961	10	1	3	1	80	30	2	13	1	1	0	1211	1	2	1	1
k2599	3	1	3	2	80	8	2	18	1	2	0	5885	1	2	1	1
k582	14	1	3	1	91	15	2	8	1	2	0	1112	1	2	0	1
k1943	8	1	3	1	100	10	2	13	1	2	1	18691	1	2	0	1
k2212	2	1	3	1	100	5	2	18	1	1	1	2430	1	2	4	1
k340	12	1	3	2	115.86	23.6	2	75	1	3	0	4520	1	2	0	1
k2368	15	1	3	1	120	10	2	10	1	2	0	1200	1	2	0	1
k594	14	1	3	1	150	10	2	28	1	1	1	1200	1	2	2	1
k2590	3	1	3	3	140	26	5	77	2	4	6	4710	2	3	1	1
k2252	2	1	3	1	165	20	6	22	2	2	0	2318	2	3	1	1
k400	9	1	3	1	30	23	3	21	1	1	2	4941	1	2	1	1
k402	9	1	3	1	40	18	3	24	1	1	2	4258	1	2	1	1
k406	9	1	3	1	50	12	3	13	1	2	0	1241	1	2	1	1
k54	5	1	3	1	50	25.3	3	23	1	2	1	6417	1	2	1	1
k1667	1	1	3	2	50	24	3	40	1	2	1	5232	1	2	0	1
k570	14	1	3	1	60	20	3	14	1	4	1	2660	1	2	0	1
k2227	2	1	3	2	76	28.3	3	15	1	2	2	6216	1	2	0	1
k2611	3	1	3	1	77.76	10.6	3	19	1	3	0	7237	1	2	1	1
k2592	3	1	3	3	80	9.45	3	25	1	3	1	7200	1	2	1	1
k162	13	1	3	1	80	8	3	34	1	2	0	4500	1	2	0	1
k1678	1	1	3	1	105	22.4	3	12	1	1	0	851	1	2	0	1
k157	13	1	3	2	130	35	3	35	1	3	0	4273	1	2	1	1
k612	14	1	3	1	200	15	3	16	1	3	2	2300	1	2	0	1
k1664	1	1	3	1	135	282	10	31	3	7	6	13691	3	3	1	1
k2258	2	1	3	1	90	60	4	48	1	3	3	10800	1	3	1	0
k592	14	1	3	2	500	740	9	38	2	6	4	18056	2	3	1	1
k2610	3	1	3	1	100	16	5	42	1	3	3	2014	1	3	2	0
k172	13	1	3	3	134	49.92	5	25	1	2	1	9744	1	3	0	0
k332	12	1	3	2	150	80	5	37	1	4	0	8629	1	3	1	0
k1691	1	1	4	1	600	119	20	130	3	16	2	9574	3	4	4	0
k1739	1	1	5	2	309.9	367.2	9	116	4	13	15	26000	4	3	1	1
k1725	1	1	5	3	670	10	17	145	6	22	27	65000	6	3	2	1
k1724	1	1	5	1	774	260	10	106	3	14	20	35369	3	3	1	1
k1727	1	1	5	2	651	243.4	12	79	3	7	8	0	3	3	6	1
k1728	1	1	5	3	700	500	12	254	2	8	12	30000	2	3	4	1
k1761	1	1	6	3	15	10	1	4	1	1	0	503	1	1	0	1
k1764	1	1	6	2	40	5	1	1	1	1	0	1500	1	1	0	1
k1762	1	1	6	1	70	50	1	16	1	1	0	1508	1	1	0	1
k1718	1	1	6	1	90	28.21	3	15	1	2	1	2904	1	2	0	1
k1763	1	1	6	1	236	200	7	53	2	6	2	7000	2	3	0	1
k242	12	2	1	1	18	5	2	5	0	2	1	1520	0	2	1	0
k2651	4	2	1	1	20	30	2	2	0	2	1	500	0	2	3	0
k837	1	2	1	2	20	2	2	3	0	2	1	268	0	2	4	0
k443	14	2	1	2	20	5	2	12	0	1	1	980	0	2	0	0
k886	1	2	1	2	10	2	1	6	0	2	1	613	0	1	0	0
k2055	2	2	1	1	25	50	2	2	0	1	1	0	0	2	3	0
k993	1	2	1	2	25	30	2	12	0	2	1	55	0	2	0	0
k1868	8	2	1	2	30	10	2	2	0	1	1	0	0	2	1	0
k2626	4	2	1	2	30	2	2	5	0	1	1	120	0	2	0	0
k977	1	2	1	1	30	4	2	14	0	1	1	47	0	2	1	0
k2111	2	2	1	2	30	6	2	18	0	2	2	2000	0	2	0	0
k2646	4	2	1	1	20	0.6	1	1	0	1	0	0	0	1	0	0
k992	1	2	1	2	20	18	1	29	0	1	1	2800	0	1	0	0
k2414	16	2	1	1	45	3.2	2	11	0	1	0	368	0	2	0	0
k183	12	2	1	2	45	5.5	2	14	0	2	0	1386	0	2	1	0
k1147	1	2	1	1	98	7	3	21	0	1	1	1345	0	2	2	0
k2631	4	2	1	2	100	30	3	17	0	3	1	8998	0	2	0	0
k2081	2	2	1	2	140	200	4	31	0	4	1	22300	0	3	0	0
k1004	1	2	1	2	50	2	1	1	0	1	1	412	0	1	2	0
k1968	7	2	1	2	60	5	1	3	0	2	1	10	0	1	4	0
k976	1	2	1	3	60	4	1	24	0	3	2	357	0	1	1	0
k770	1	2	1	3	40	3	1	23	1	1	1	0	1	1	4	1
k194	12	2	1	1	15	5	1	4	1	2	2	213	1	1	4	1
k2568	3	2	1	1	20	2	1	25	1	1	1	1080	1	1	3	1
k2056	2	2	1	1	40	8	1	5	1	1	0	380	1	1	4	1
k702	1	2	1	2	60	10	1	2	1	1	0	200	1	1	1	1
k1878	8	2	1	1	24	5	2	8	2	2	2	120	2	2	5	1
k527	14	2	1	1	30	3.5	2	6	2	2	0	300	2	2	0	1
k464	14	2	1	1	20	10	1	8	1	1	1	712	1	1	3	1
k2170	2	2	1	2	20	5	1	3	3	1	2	300	3	1	4	1
k1264	1	2	1	2	40	5	1	3	3	1	1	134	3	1	3	1
k1265	1	2	1	1	40	5	1	8	3	1	1	360	3	1	1	1
k1809	6	2	1	3	70	20	1	3	3	2	2	287	3	1	2	1
k25	5	2	1	2	200	5	1	5	3	0	0	541	3	1	0	1
k1885	8	2	1	2	24	3	2	16	5	3	1	1230	5	2	4	1
k1953	10	2	1	3	30	9	2	12	5	1	0	461	5	2	1	1
k2560	3	2	1	2	40	3	2	8	5	1	2	1156	5	2	4	1
k2559	3	2	1	2	40	3	2	8	5	1	1	105	5	2	4	1
k1866	8	2	1	2	150	60	2	16	5	2	4	230	5	2	5	1
k2184	2	2	1	2	20	5	2	7	4	2	1	1300	4	2	2	1
k271	12	2	1	1	35	10	2	11	4	1	0	1366	4	2	2	1
k2054	2	2	1	2	40	10	2	26	4	1	2	1106	4	2	2	1
k1600	1	2	1	1	53	20	2	27	4	3	2	500	4	2	4	1
k925	1	2	1	1	10	3	1	14	2	1	1	50	2	1	3	1
k1569	1	2	1	1	19	10	1	23	2	1	1	500	2	1	1	1
k215	12	2	1	1	21	10	1	12	2	1	1	600	2	1	3	1
k624	1	2	1	2	35	2	1	12	2	2	1	2400	2	1	0	1
k115	13	2	1	1	60	5	3	3	5	1	1	257	5	2	3	1
k2293	15	2	1	3	100	52	3	35	5	10	3	3574	5	2	5	1
k221	12	2	1	1	26	10	2	32	3	1	1	753	3	2	4	1
k2641	4	2	1	3	30	15	2	10	3	2	0	650	3	2	5	1
k2390	16	2	1	3	35	15	2	7	3	3	1	435	3	2	2	1
k1179	1	2	1	3	35	6.5	2	26	3	2	2	996	3	2	3	1
k1609	1	2	1	2	40	40	2	16	3	2	1	330	3	2	4	1
k924	1	2	1	1	45	20	2	38	3	2	0	7051	3	2	2	1
k1019	1	2	1	1	50	20	2	5	3	2	0	145	3	2	4	1
k2413	16	2	1	1	60	30	2	8	3	1	1	366	3	2	3	1
k2048	2	2	1	1	80	21	2	44	3	2	1	3360	3	2	2	1
k2317	15	2	1	1	150	15	2	21	3	1	0	1100	3	2	1	1
k1872	8	2	1	2	60	12	3	25	4	2	4	785	4	2	4	1
k1028	1	2	1	2	120	6	4	14	5	3	5	954	5	3	5	1
k516	14	2	1	2	208	53	4	9	5	2	4	633	5	3	4	1
k1513	1	2	1	2	96	55	3	24	3	2	2	1500	3	2	3	1
k2401	16	2	1	2	21	8.5	2	7	2	2	1	241	2	2	0	1
k1860	8	2	1	2	22	20	2	2	2	1	1	221	2	2	2	1
k113	13	2	1	3	22	20	2	19	2	2	1	660	2	2	2	1
k2673	4	2	1	3	25	5	2	3	2	1	1	120	2	2	1	1
k1039	1	2	1	3	25	10	2	12	2	3	2	195	2	2	0	1
k1501	1	2	1	2	35	10	2	13	2	2	0	350	2	2	4	1
k1948	10	2	1	2	36	20	2	7	2	2	2	887	2	2	1	1
k1969	7	2	1	3	40	15	2	10	2	4	1	1617	2	2	1	1
k2051	2	2	1	2	40	10	2	25	2	1	0	700	2	2	2	1
k2044	2	2	1	2	50	10	2	6	2	1	1	687	2	2	0	1
k2420	16	2	1	2	50	9	2	14	2	1	1	39	2	2	1	1
k364	9	2	1	2	60	4	2	3	2	2	0	700	2	2	4	1
k2038	2	2	1	2	60	20	2	10	2	1	2	270	2	2	2	1
k207	12	2	1	3	80	10	2	8	2	1	3	1344	2	2	1	1
k2525	3	2	1	2	120	98	2	41	2	1	2	2613	2	2	2	1
k960	1	2	1	1	13	5	1	7	1	1	1	230	1	1	0	1
k2642	4	2	1	1	16	10	1	12	1	1	0	800	1	1	0	1
k2643	4	2	1	1	16	10	1	12	1	2	1	1100	1	1	0	1
k416	11	2	1	1	20	3	1	3	1	1	0	299	1	1	1	1
k2161	2	2	1	1	20	4	1	7	1	1	0	0	1	1	2	1
k1887	8	2	1	2	20	5	1	8	1	1	0	800	1	1	3	1
k1178	1	2	1	2	24	10	1	25	1	1	1	1553	1	1	0	1
k1257	1	2	1	3	25	3	1	4	1	1	0	600	1	1	0	1
k2647	4	2	1	2	30	2	1	1	1	1	1	0	1	1	3	1
k1504	1	2	1	1	30	2	1	2	1	1	1	120	1	1	0	1
k1169	1	2	1	1	30	7	1	3	1	1	0	1920	1	1	1	1
k1982	7	2	1	1	30	5	1	10	1	2	0	360	1	1	1	1
k1055	1	2	1	1	30	15	1	11	1	1	1	463	1	1	1	1
k442	14	2	1	1	30	6	1	13	1	2	0	1774	1	1	0	1
k987	1	2	1	2	30	5	1	20	1	1	2	357	1	1	2	1
k298	12	2	1	3	40	4.5	1	4	1	1	2	2800	1	1	0	1
k995	1	2	1	3	40	35	1	8	1	1	0	110	1	1	4	1
k2648	4	2	1	1	40	50	1	25	1	1	1	840	1	1	0	1
k2181	2	2	1	2	40	20	1	37	1	1	1	2003	1	1	2	1
k991	1	2	1	3	50	10	1	3	1	3	2	22	1	1	0	1
k2287	15	2	1	1	70	7	1	11	1	1	0	0	1	1	1	1
k638	1	2	1	1	280	35	6	80	5	4	3	18000	5	3	4	1
k370	9	2	1	2	251	60.748	5	62	4	5	3	5769	4	3	7	1
k1180	1	2	1	2	120	80	3	20	2	4	1	4000	2	2	2	1
k2412	16	2	1	1	150	20	3	17	2	3	4	438	2	2	1	1
k2130	2	2	1	1	180	30	5	18	3	3	8	1500	3	3	2	1
k2163	2	2	1	1	475	100	5	47	3	3	3	3000	3	3	3	1
k128	13	2	1	2	85	60	4	8	2	3	1	6830	2	3	2	1
k133	13	2	1	1	120	110	4	19	2	3	5	7000	2	3	0	1
k2667	4	2	1	1	15	6	2	11	1	1	0	1350	1	2	2	1
k1502	1	2	1	1	20	9	2	8	1	1	1	229	1	2	0	1
k359	9	2	1	1	20	50	2	23	1	1	0	400	1	2	0	1
k6	5	2	1	1	20	50	2	24	1	2	0	300	1	2	2	1
k241	12	2	1	1	22	4	2	11	1	1	1	560	1	2	0	1
k2638	4	2	1	2	26	5	2	8	1	1	1	0	1	2	1	1
k2303	15	2	1	1	30	10	2	5	1	1	0	200	1	2	1	1
k1863	8	2	1	2	30	15	2	9	1	1	2	800	1	2	2	1
k1979	7	2	1	3	30	10	2	10	1	1	1	366	1	2	3	1
k2137	2	2	1	1	30	5	2	11	1	1	1	263	1	2	1	1
k19	5	2	1	1	30	15	2	14	1	1	0	268	1	2	1	1
k295	12	2	1	2	30	7	2	36	1	2	1	2800	1	2	0	1
k2573	3	2	1	1	30	4.24966	2	58	1	2	1	7200	1	2	2	1
k357	9	2	1	1	32	10	2	21	1	2	1	4218	1	2	0	1
k2095	2	2	1	2	32	20	2	21	1	2	2	1500	1	2	1	1
k1817	6	2	1	2	38	6	2	10	1	1	1	695	1	2	1	1
k2662	4	2	1	1	40	4	2	11	1	1	1	0	1	2	0	1
k973	1	2	1	2	40	2	2	13	1	2	0	456	1	2	0	1
k243	12	2	1	1	40	6	2	14	1	1	0	163	1	2	1	1
k1152	1	2	1	2	40	15	2	19	1	1	1	360	1	2	3	1
k2393	16	2	1	2	40	15	2	21	1	1	1	1800	1	2	0	1
k1046	1	2	1	1	40	24	2	44	1	2	0	960	1	2	1	1
k914	1	2	1	1	40	20	2	49	1	2	2	4000	1	2	0	1
k1177	1	2	1	2	41	10	2	6	1	1	1	376	1	2	0	1
k2628	4	2	1	1	42	8	2	28	1	1	1	1265	1	2	4	1
k1008	1	2	1	1	45	7	2	7	1	1	1	63	1	2	2	1
k1803	6	2	1	1	45	8	2	10	1	1	1	1032	1	2	2	1
k2311	15	2	1	1	45	15	2	10	1	4	1	150	1	2	2	1
k511	14	2	1	2	45	10	2	14	1	1	2	500	1	2	1	1
k1168	1	2	1	1	47	8	2	6	1	1	1	895	1	2	2	1
k2520	3	2	1	1	49.14	4.01	2	26	1	1	2	8329	1	2	3	1
k2561	3	2	1	1	50	10	2	7	1	1	1	325	1	2	1	1
k2429	16	2	1	1	50	20	2	8	1	1	1	90	1	2	0	1
k1503	1	2	1	1	50	20	2	9	1	1	1	387	1	2	1	1
k2639	4	2	1	1	50	5	2	10	1	3	1	300	1	2	4	1
k2160	2	2	1	1	50	8	2	14	1	2	0	500	1	2	2	1
k705	1	2	1	1	50	6	2	17	1	1	1	320	1	2	1	1
k119	13	2	1	3	50	15	2	17	1	2	1	400	1	2	1	1
k1580	1	2	1	3	58	35	2	18	1	3	2	340	1	2	1	1
k2658	4	2	1	2	60	20	2	2	1	2	0	500	1	2	0	1
k1822	6	2	1	2	60	20	2	3	1	1	2	564	1	2	1	1
k415	11	2	1	1	60	20	2	8	1	2	1	752	1	2	1	1
k1881	8	2	1	1	60	5	2	10	1	1	1	1007	1	2	1	1
k2131	2	2	1	3	60	15	2	27	1	2	2	800	1	2	1	1
k2099	2	2	1	2	61	20	2	61	1	2	1	2000	1	2	0	1
k2565	3	2	1	1	65	8	2	34	1	1	2	3642	1	2	1	1
k919	1	2	1	2	69	9.6	2	22	1	2	0	1786	1	2	0	1
k2129	2	2	1	2	72	8	2	12	1	3	2	40	1	2	1	1
k372	9	2	1	1	78	10	2	13	1	2	0	3000	1	2	2	1
k1529	1	2	1	1	80	10	2	6	1	1	1	1095	1	2	6	1
k1824	6	2	1	1	80	15	2	10	1	1	2	2130	1	2	2	1
k360	9	2	1	3	80	6	2	10	1	3	0	650	1	2	1	1
k1798	6	2	1	1	80	7.5	2	14	1	1	1	3419	1	2	2	1
k2050	2	2	1	3	90	10	2	34	1	1	2	2378	1	2	0	1
k2182	2	2	1	1	105	50	2	27	1	2	4	1080	1	2	1	1
k985	1	2	1	1	106.4	42.51	2	17	1	1	1	106	1	2	1	1
k2136	2	2	1	1	111	1111	2	8	1	1	2	200	1	2	4	1
k1949	10	2	1	1	120	13	2	8	1	1	1	1460	1	2	2	1
k8	5	2	1	1	120	45	2	36	1	3	2	1000	1	2	3	1
k1035	1	2	1	1	130	20	2	15	1	1	1	0	1	2	1	1
k7	5	2	1	1	150	35	2	4	1	1	1	588	1	2	3	1
k970	1	2	1	1	200	120	2	3	1	2	6	400	1	2	1	1
k2183	2	2	1	2	120	100	5	128	2	3	2	4680	2	3	1	1
k1057	1	2	1	1	130	30	5	40	2	4	4	7800	2	3	1	1
k1123	1	2	1	3	421	99.8	5	57	2	5	6	3782	2	3	1	1
k448	14	2	1	2	312	50	6	47	2	3	4	1900	2	3	0	1
k1599	1	2	1	1	20	25	3	30	1	2	2	288	1	2	0	1
k9	5	2	1	2	23.04	25	3	33	1	5	0	3591	1	2	0	1
k996	1	2	1	1	35	18	3	15	1	3	1	1180	1	2	0	1
k1151	1	2	1	2	60	26	3	10	1	4	3	3060	1	2	0	1
k2539	3	2	1	2	60	4.3	3	18	1	3	1	1140	1	2	2	1
k1603	1	2	1	1	70	18.63	3	13	1	2	1	1093	1	2	0	1
k99	13	2	1	3	75	10	3	14	1	2	0	3000	1	2	3	1
k1099	1	2	1	1	75	25	3	23	1	3	2	3113	1	2	1	1
k685	1	2	1	1	90	12	3	15	1	1	1	520	1	2	0	1
k1139	1	2	1	2	95	50	3	50	1	5	0	1500	1	2	4	1
k2143	2	2	1	2	100	30	3	21	1	3	2	1160	1	2	0	1
k94	13	2	1	1	100	30	3	33	1	1	1	882	1	2	1	1
k1062	1	2	1	3	108	42.7	3	15	1	2	0	315	1	2	2	1
k352	9	2	1	2	122.96	9.88	3	28	1	4	2	1706	1	2	1	1
k986	1	2	1	1	225	16.8	3	14	1	2	2	1185	1	2	1	1
k1602	1	2	1	1	300	202	7	32	2	9	4	6449	2	3	1	1
k2627	4	2	1	1	300	40	7	33	2	6	1	1528	2	3	2	1
k1254	1	2	1	1	100	50	4	15	1	1	1	1060	1	3	1	0
k1883	8	2	1	1	120	30	4	7	1	4	2	2200	1	3	1	0
k190	12	2	1	3	120	20	4	16	1	3	1	1100	1	3	2	0
k2040	2	2	1	2	120	68.63	4	30	1	7	2	2150	1	3	1	0
k1142	1	2	1	1	260	60	4	51	1	4	4	4230	1	3	0	0
k515	14	2	1	1	360	60	9	103	2	8	5	7513	2	3	1	1
k1040	1	2	1	2	81	16.05	5	15	1	1	1	1629	1	3	0	0
k1056	1	2	1	1	98	18	5	36	1	5	6	1961	1	3	1	0
k1585	1	2	1	2	140	150	5	35	1	5	0	6000	1	3	5	0
k1048	1	2	1	3	300	70	5	36	1	1	4	726	1	3	1	0
k2650	4	2	1	2	500	110	9	49	1	6	5	8911	1	3	2	0
k957	1	2	2	2	20	5	1	3	0	1	1	1500	0	1	3	0
k856	1	2	2	3	20	5	1	5	0	1	1	349	0	1	0	0
k466	14	2	2	2	35	3	1	7	0	1	2	486	0	1	2	0
k467	14	2	2	2	35	3	1	7	0	1	1	486	0	1	2	0
k731	1	2	2	2	65	6	1	4	0	1	1	600	0	1	4	0
k809	1	2	2	2	84.17	8	1	4	0	1	1	2500	0	1	0	0
k950	1	2	2	1	8	1	1	4	1	1	0	50	1	1	4	1
k881	1	2	2	1	10	20	1	3	1	1	1	700	1	1	4	1
k768	1	2	2	1	10	18	1	3	1	1	1	710	1	1	4	1
k899	1	2	2	1	10	15	1	3	1	1	1	660	1	1	4	1
k870	1	2	2	3	10	10	1	3	1	1	1	460	1	1	4	1
k850	1	2	2	1	10	5	1	3	1	1	1	78	1	1	4	1
k955	1	2	2	3	10	5	1	4	1	1	1	1000	1	1	4	1
k708	1	2	2	3	10	1	1	6	1	1	1	388	1	1	4	1
k863	1	2	2	3	10	4	1	9	1	1	1	670	1	1	0	1
k1307	1	2	2	1	13	8	1	8	1	1	1	100	1	1	4	1
k855	1	2	2	2	20	2	1	3	1	1	1	349	1	1	4	1
k728	1	2	2	1	20	5	1	6	1	1	1	400	1	1	4	1
k740	1	2	2	3	20	4	1	8	1	1	1	350	1	1	0	1
k1601	1	2	2	3	20	4	1	9	1	1	1	450	1	1	0	1
k1564	1	2	2	3	25	1	1	3	1	1	1	150	1	1	3	1
k1575	1	2	2	3	30	5	1	8	1	1	1	350	1	1	0	1
k1576	1	2	2	1	37	5	1	8	1	2	1	600	1	1	4	1
k1314	1	2	2	1	40	2	1	3	1	1	0	1000	1	1	4	1
k948	1	2	2	3	40	5	1	8	1	1	1	450	1	1	4	1
k846	1	2	2	3	40	5	1	9	1	1	1	650	1	1	0	1
k1231	1	2	2	3	50	2.8	1	2	1	1	0	256	1	1	4	1
k495	14	2	2	2	50	5	1	5	1	1	1	300	1	1	4	1
k2145	2	2	2	2	60	8	1	6	1	1	1	499	1	1	4	1
k876	1	2	2	3	60	5	1	10	1	1	1	730	1	1	0	1
k873	1	2	2	3	60	5	1	16	1	1	1	730	1	1	0	1
k1552	1	2	2	1	70	5	1	8	1	1	1	0	1	1	0	1
k944	1	2	2	3	80	8	1	3	1	1	1	150	1	1	4	1
k869	1	2	2	1	80	25	1	9	1	1	1	2800	1	1	4	1
k1445	1	2	2	1	90	50	1	11	1	1	2	150	1	1	4	1
k771	1	2	2	3	98	5	1	3	1	1	1	60	1	1	2	1
k947	1	2	2	3	100	8	1	3	1	1	0	180	1	1	4	1
k796	1	2	2	3	120	5	1	10	1	1	1	720	1	1	0	1
k1553	1	2	2	3	130	5	1	10	1	1	1	0	1	1	0	1
k1228	1	2	2	2	94	15	1	27	1	2	1	1500	1	1	2	1
k762	1	2	2	1	12	3	1	2	3	1	0	1500	3	1	3	1
k792	1	2	2	1	15	3	1	4	3	1	1	725	3	1	4	1
k782	1	2	2	1	15	3	1	4	3	1	1	720	3	1	4	1
k1202	1	2	2	1	20	2	1	3	3	1	1	145	3	1	1	1
k779	1	2	2	1	25	3	1	3	3	1	1	695	3	1	2	1
k783	1	2	2	3	26	5	1	10	3	1	0	800	3	1	0	1
k902	1	2	2	2	30	8	1	3	3	1	1	300	3	1	4	1
k1155	1	2	2	2	30	2	1	11	3	1	0	1000	3	1	2	1
k1238	1	2	2	1	30	20	1	42	3	2	1	600	3	1	4	1
k1605	1	2	2	1	35	12	1	7	3	1	2	1500	3	1	0	1
k1191	1	2	2	1	40	5	1	7	3	1	1	490	3	1	4	1
k775	1	2	2	1	45	15	1	3	3	1	2	2460	3	1	0	1
k2132	2	2	2	1	46	20	1	8	3	1	1	1080	3	1	1	1
k1349	1	2	2	3	48	10	1	14	3	1	1	200	3	1	4	1
k507	14	2	2	3	50	6	1	5	3	1	1	200	3	1	1	1
k888	1	2	2	2	92	1	1	3	3	1	1	760	3	1	2	1
k1837	6	2	2	3	20	12	2	4	5	1	1	780	5	2	4	1
k1275	1	2	2	1	20	8	2	6	5	1	0	600	5	2	3	1
k1017	1	2	2	1	20	6	2	54	5	3	1	1237	5	2	4	1
k2091	2	2	2	3	56	20	2	16	5	1	1	1121	5	2	4	1
k2043	2	2	2	2	60	12	2	6	5	1	1	726	5	2	4	1
k734	1	2	2	1	78	8	2	10	5	1	2	1051	5	2	2	1
k1548	1	2	2	3	85	5	2	4	5	1	1	50	5	2	1	1
k1839	6	2	2	1	110	10	2	11	4	1	1	280	4	2	6	1
k2075	2	2	2	2	120	20	2	31	4	1	1	362	4	2	4	1
k789	1	2	2	3	10	7	1	12	2	1	1	20	2	1	0	1
k1276	1	2	2	1	20	10	1	8	2	1	1	300	2	1	1	1
k878	1	2	2	2	20	6	1	8	2	1	1	300	2	1	2	1
k930	1	2	2	1	25	5	1	8	2	1	0	1800	2	1	0	1
k849	1	2	2	1	25	8	1	11	2	1	1	340	2	1	3	1
k905	1	2	2	1	30	3.5	1	2	2	1	1	2000	2	1	0	1
k937	1	2	2	3	30	5	1	3	2	1	1	1800	2	1	4	1
k1193	1	2	2	2	30	5	1	6	2	1	1	200	2	1	4	1
k895	1	2	2	1	30	5	1	12	2	1	3	750	2	1	4	1
k748	1	2	2	1	30	5	1	21	2	1	1	400	2	1	0	1
k15	5	2	2	1	35	8	1	20	2	1	1	1421	2	1	3	1
k892	1	2	2	3	40	5	1	1	2	1	1	707	2	1	1	1
k860	1	2	2	2	45	5	1	7	2	1	2	1200	2	1	0	1
k784	1	2	2	1	45	10	1	16	2	1	1	2160	2	1	1	1
k1806	6	2	2	1	65	15	1	2	2	1	2	322	2	1	3	1
k1810	6	2	2	2	65	12	1	3	2	1	2	304	2	1	2	1
k1153	1	2	2	1	90	20	1	13	2	1	1	400	2	1	2	1
k1280	1	2	2	1	99.27	2	1	5	2	1	1	40	2	1	0	1
k726	1	2	2	1	165	15	1	20	2	1	1	800	2	1	2	1
k756	1	2	2	1	168	3	1	3	2	1	1	295	2	1	2	1
k1514	1	2	2	3	75	3	3	64	5	1	2	1000	5	2	4	1
k1347	1	2	2	3	100	100	3	61	5	4	5	1500	5	2	7	1
k1439	1	2	2	3	145	10	3	29	5	4	5	3623	5	2	4	1
k794	1	2	2	1	20	6.5	2	20	3	1	1	760	3	2	5	1
k2674	4	2	2	2	32	6	2	4	3	1	1	41	3	2	2	1
k1838	6	2	2	1	40	5	2	3	3	1	1	280	3	2	0	1
k1813	6	2	2	3	50	15	2	19	3	1	1	1052	3	2	1	1
k758	1	2	2	1	69	8	2	8	3	1	1	1056	3	2	2	1
k2633	4	2	2	1	70	4	2	16	3	1	0	1200	3	2	5	1
k489	14	2	2	1	70	8.8	2	18	3	1	1	2400	3	2	2	1
k88	13	2	2	3	78	5	2	3	3	1	1	1120	3	2	3	1
k2666	4	2	2	3	80	50	2	13	3	3	1	100	3	2	3	1
k989	1	2	2	2	20	5	2	5	2	1	0	1000	2	2	0	1
k2093	2	2	2	1	40	15	2	7	2	2	1	2180	2	2	1	1
k2106	2	2	2	1	50	10	2	19	2	3	2	300	2	2	3	1
k2416	16	2	2	2	50	3.5	2	20	2	2	1	1203	2	2	0	1
k1820	6	2	2	2	52	10	2	33	2	3	1	300	2	2	2	1
k2079	2	2	2	1	65	6	2	9	2	1	0	1900	2	2	4	1
k1207	1	2	2	1	80	5	2	31	2	4	2	1300	2	2	1	1
k483	14	2	2	1	110	10	2	23	2	1	2	802	2	2	1	1
k1329	1	2	2	1	120	30	2	8	2	2	1	500	2	2	4	1
k699	1	2	2	1	130	55	2	12	2	1	1	500	2	2	2	1
k1426	1	2	2	1	168	5	2	19	2	5	10	4850	2	2	2	1
k851	1	2	2	1	10	1.5	1	3	1	1	1	500	1	1	1	1
k1434	1	2	2	1	10	5	1	6	1	1	1	600	1	1	1	1
k1281	1	2	2	2	10	3	1	10	1	2	1	300	1	1	0	1
k840	1	2	2	3	10	2.5	1	17	1	1	1	487	1	1	1	1
k1242	1	2	2	1	10.2	5.3	1	8	1	1	1	125	1	1	0	1
k739	1	2	2	1	12	6	1	3	1	1	1	1086	1	1	0	1
k244	12	2	2	1	12	6	1	10	1	1	0	2047	1	1	0	1
k793	1	2	2	1	13	3	1	5	1	1	1	145	1	1	0	1
k1494	1	2	2	1	14	3	1	14	1	1	1	700	1	1	1	1
k1362	1	2	2	2	15	1	1	3	1	1	1	498	1	1	1	1
k1187	1	2	2	1	15	1.5	1	3	1	1	0	350	1	1	0	1
k1573	1	2	2	2	15	6	1	4	1	1	1	28	1	1	0	1
k1356	1	2	2	1	15	3	1	5	1	1	1	960	1	1	1	1
k1149	1	2	2	1	15	2	1	7	1	1	1	200	1	1	0	1
k859	1	2	2	1	15	1.8	1	8	1	1	1	280	1	1	0	1
k1053	1	2	2	1	18	5	1	5	1	1	1	600	1	1	1	1
k836	1	2	2	1	20	3	1	1	1	1	0	833	1	1	1	1
k797	1	2	2	1	20	3	1	3	1	1	0	500	1	1	13	1
k676	1	2	2	2	20	5	1	4	1	1	1	720	1	1	0	1
k1224	1	2	2	1	20	5	1	6	1	1	1	900	1	1	3	1
k1223	1	2	2	3	20	10	1	8	1	1	1	300	1	1	2	1
k788	1	2	2	1	20	8.8	1	8	1	1	1	500	1	1	3	1
k1565	1	2	2	1	20	10	1	8	1	2	1	70	1	1	0	1
k821	1	2	2	2	20	5	1	14	1	1	1	450	1	1	1	1
k764	1	2	2	1	20	5	1	17	1	1	1	400	1	1	0	1
k675	1	2	2	1	22	15	1	9	1	1	1	110	1	1	3	1
k894	1	2	2	2	25	3	1	1	1	1	1	707	1	1	1	1
k1232	1	2	2	1	25	2	1	3	1	1	1	130	1	1	3	1
k861	1	2	2	2	25	6	1	4	1	1	1	1095	1	1	0	1
k773	1	2	2	1	25	10	1	4	1	1	1	350	1	1	0	1
k749	1	2	2	1	25	6	1	5	1	1	1	800	1	1	2	1
k1183	1	2	2	1	25	15	1	7	1	1	1	1080	1	1	2	1
k1229	1	2	2	1	25	6	1	13	1	2	1	685	1	1	1	1
k420	11	2	2	1	25	15	1	14	1	1	0	1200	1	1	1	1
k744	1	2	2	2	28	6	1	4	1	1	1	1090	1	1	0	1
k781	1	2	2	1	28	2	1	6	1	1	2	470	1	1	0	1
k1634	1	2	2	1	28	11	1	17	1	3	0	528	1	1	0	1
k1047	1	2	2	2	30	1.5	1	3	1	1	1	1440	1	1	0	1
k777	1	2	2	3	30	6	1	3	1	1	1	530	1	1	1	1
k767	1	2	2	1	30	2.5	1	3	1	1	1	710	1	1	0	1
k1220	1	2	2	3	30	2	1	3	1	1	1	180	1	1	0	1
k949	1	2	2	1	30	5	1	3	1	1	1	200	1	1	2	1
k1629	1	2	2	1	30	5	1	3	1	1	1	582	1	1	1	1
k2127	2	2	2	3	30	2.93	1	4	1	1	1	2000	1	1	0	1
k942	1	2	2	2	30	5	1	4	1	1	1	680	1	1	0	1
k1551	1	2	2	1	30	15	1	5	1	1	1	360	1	1	2	1
k1396	1	2	2	3	30	8	1	6	1	1	1	400	1	1	3	1
k2097	2	2	2	2	30	5	1	7	1	1	0	360	1	1	1	1
k1054	1	2	2	3	30	8	1	9	1	1	1	1250	1	1	1	1
k1841	6	2	2	1	30	6	1	9	1	1	1	804	1	1	1	1
k940	1	2	2	2	30	5	1	9	1	1	0	35	1	1	3	1
k1635	1	2	2	2	30	20	1	10	1	1	1	240	1	1	1	1
k791	1	2	2	2	30	5	1	13	1	1	0	720	1	1	1	1
k1578	1	2	2	1	30	5	1	14	1	2	1	420	1	1	1	1
k980	1	2	2	2	30	5	1	20	1	1	1	357	1	1	2	1
k439	14	2	2	2	30	3	1	38	1	1	1	188	1	1	1	1
k1140	1	2	2	2	35	2	1	2	1	2	1	75	1	1	2	1
k898	1	2	2	1	35	6	1	6	1	1	1	1600	1	1	0	1
k1520	1	2	2	1	35	5	1	8	1	1	0	435	1	1	1	1
k1781	6	2	2	2	35	8	1	8	1	1	1	150	1	1	3	1
k885	1	2	2	2	40	8	1	1	1	1	1	707	1	1	2	1
k729	1	2	2	1	40	2	1	3	1	1	1	206	1	1	4	1
k938	1	2	2	2	40	5	1	4	1	1	1	712	1	1	0	1
k753	1	2	2	1	40	10	1	4	1	1	1	1900	1	1	4	1
k845	1	2	2	1	40	2	1	6	1	1	1	280	1	1	1	1
k842	1	2	2	1	40	6	1	7	1	1	0	120	1	1	3	1
k808	1	2	2	1	40	3	1	8	1	1	1	365	1	1	0	1
k1269	1	2	2	3	40	10	1	10	1	1	1	1300	1	1	1	1
k1197	1	2	2	1	40	2	1	10	1	1	1	30	1	1	1	1
k1579	1	2	2	2	40	6	1	11	1	1	1	182	1	1	0	1
k1554	1	2	2	1	40	10	1	11	1	2	2	967	1	1	0	1
k800	1	2	2	2	45	10	1	3	1	1	1	550	1	1	4	1
k688	1	2	2	3	45	5	1	5	1	1	1	250	1	1	0	1
k1394	1	2	2	1	45	5	1	6	1	1	1	700	1	1	0	1
k839	1	2	2	1	45	3	1	10	1	1	1	500	1	1	0	1
k854	1	2	2	1	45	4	1	13	1	2	1	730	1	1	0	1
k751	1	2	2	1	50	3	1	5	1	1	1	210	1	1	1	1
k752	1	2	2	1	50	3	1	5	1	1	1	210	1	1	1	1
k1006	1	2	2	1	50	7.38	1	14	1	1	1	125	1	1	2	1
k2415	16	2	2	3	56	5	1	9	1	1	0	1500	1	1	1	1
k2114	2	2	2	1	56	12	1	45	1	4	3	500	1	1	1	1
k1009	1	2	2	2	58	5	1	8	1	1	1	0	1	1	2	1
k1235	1	2	2	1	60	5	1	3	1	1	1	1000	1	1	0	1
k1194	1	2	2	1	60	8	1	8	1	1	1	156	1	1	1	1
k866	1	2	2	1	73.8	2	1	4	1	1	0	950	1	1	0	1
k1563	1	2	2	2	80	120	1	3	1	1	1	100	1	1	3	1
k896	1	2	2	3	80	50	1	16	1	1	1	4360	1	1	1	1
k974	1	2	2	2	87	5	1	3	1	1	1	24	1	1	2	1
k990	1	2	2	1	90	3	1	7	1	1	1	167	1	1	2	1
k931	1	2	2	1	100	20	1	2	1	1	1	3000	1	1	0	1
k884	1	2	2	1	110	5	1	15	1	1	1	1250	1	1	0	1
k889	1	2	2	2	120	10	1	2	1	1	1	450	1	1	1	1
k732	1	2	2	1	133	10	1	23	1	1	1	1600	1	1	0	1
k137	13	2	2	2	703.81	100	6	62	5	4	6	4856	5	3	4	1
k2313	15	2	2	1	80	15	3	34	2	2	2	680	2	2	1	1
k1086	1	2	2	1	400	40	3	28	2	4	6	2456	2	2	0	1
k1523	1	2	2	2	120	50	4	58	2	2	2	4000	2	3	1	1
k1373	1	2	2	1	408	10	4	11	2	3	2	730	2	3	3	1
k1189	1	2	2	1	12	6	2	19	1	1	1	320	1	2	0	1
k998	1	2	2	2	20	5	2	5	1	1	1	120	1	2	4	1
k186	12	2	2	2	20	15	2	7	1	3	0	500	1	2	2	1
k2080	2	2	2	1	20	10	2	27	1	1	1	200	1	2	1	1
k2107	2	2	2	1	25	6	2	10	1	1	1	8	1	2	1	1
k2138	2	2	2	3	25	10	2	18	1	3	1	200	1	2	1	1
k1381	1	2	2	3	30	15	2	7	1	1	1	5230	1	2	1	1
k441	14	2	2	1	30	10	2	19	1	1	1	300	1	2	1	1
k1449	1	2	2	1	35	6	2	7	1	1	1	1200	1	2	1	1
k934	1	2	2	2	40	4	2	7	1	3	1	200	1	2	3	1
k874	1	2	2	1	40	3	2	12	1	1	1	25	1	2	1	1
k780	1	2	2	2	42	4	2	7	1	0	0	0	1	2	2	1
k1890	8	2	2	3	45	25	2	2	1	1	1	700	1	2	0	1
k1148	1	2	2	1	45	3	2	14	1	1	1	460	1	2	0	1
k1562	1	2	2	1	50	5	2	2	1	1	1	510	1	2	2	1
k2074	2	2	2	1	50	20	2	2	1	1	1	362	1	2	0	1
k2115	2	2	2	1	50	10	2	5	1	1	1	260	1	2	2	1
k2398	16	2	2	1	50	20	2	6	1	1	1	200	1	2	0	1
k1487	1	2	2	1	50	2	2	9	1	1	0	216	1	2	0	1
k1045	1	2	2	1	50	20	2	11	1	1	2	1100	1	2	0	1
k1016	1	2	2	1	50	6	2	32	1	2	1	800	1	2	2	1
k1483	1	2	2	2	52.42	30	2	9	1	1	0	625	1	2	3	1
k2321	15	2	2	2	60	10	2	16	1	1	2	350	1	2	3	1
k234	12	2	2	1	60	5	2	20	1	1	0	150	1	2	1	1
k374	9	2	2	1	67	10	2	13	1	2	0	3000	1	2	2	1
k1785	6	2	2	3	70	5	2	4	1	1	1	320	1	2	3	1
k116	13	2	2	1	70	10	2	14	1	2	1	1980	1	2	0	1
k2061	2	2	2	1	70	10	2	15	1	2	1	1000	1	2	3	1
k1531	1	2	2	1	73.8	5	2	20	1	1	1	200	1	2	0	1
k371	9	2	2	1	78	10	2	13	1	1	0	1500	1	2	2	1
k1782	6	2	2	1	80	15	2	24	1	1	2	1000	1	2	2	1
k723	1	2	2	1	80	10	2	36	1	2	0	1120	1	2	2	1
k2134	2	2	2	1	89.1	30	2	30	1	2	2	1800	1	2	2	1
k1464	1	2	2	3	91	5	2	8	1	2	2	510	1	2	0	1
k1417	1	2	2	1	98	30	2	13	1	2	2	685	1	2	0	1
k529	14	2	2	1	100	15	2	8	1	2	0	1200	1	2	1	1
k277	12	2	2	2	100	10	2	30	1	1	1	1020	1	2	2	1
k1206	1	2	2	2	100	6	2	46	1	2	4	1800	1	2	2	1
k2387	16	2	2	1	119	5	2	17	1	2	1	1100	1	2	1	1
k1807	6	2	2	1	140	21	2	21	1	1	2	1800	1	2	2	1
k2645	4	2	2	2	150	10	2	2	1	1	2	0	1	2	2	1
k1451	1	2	2	1	170	15	2	36	1	1	2	10	1	2	1	1
k2665	4	2	2	1	200	50	2	15	1	2	1	800	1	2	0	1
k709	1	2	2	1	200	70	2	22	1	4	3	0	1	2	1	1
k936	1	2	2	1	250	30	2	3	1	3	1	3200	1	2	0	1
k1584	1	2	2	1	20	15	3	26	1	2	1	1025	1	2	0	1
k440	14	2	2	1	80	10	3	25	1	1	1	800	1	2	2	1
k1271	1	2	2	1	126	50	3	50	1	1	2	984	1	2	4	1
k1517	1	2	2	1	163	40	3	28	1	3	5	8685	1	2	1	1
k1972	7	2	2	1	200	50	3	26	1	2	3	700	1	2	2	1
k1537	1	2	2	1	680	181.5	8	21	2	3	15	2800	2	3	3	1
k1364	1	2	2	3	130	10	4	34	1	3	3	2000	1	3	0	0
k1510	1	2	2	3	180	120	4	39	1	3	2	3600	1	3	3	0
k521	14	2	2	2	263	50	5	40	1	3	4	972	1	3	1	0
k903	1	2	3	1	20	5	2	3	0	1	0	300	0	2	2	0
k1070	1	2	3	1	30	15	1	4	0	1	1	135	0	1	2	0
k818	1	2	3	2	32	8	1	3	0	1	1	211	0	1	1	0
k834	1	2	3	2	40	5	1	4	0	1	1	1513	0	1	4	0
k1188	1	2	3	2	50	5	1	3	0	1	1	206	0	1	3	0
k2165	2	2	3	1	50	20	1	4	0	2	2	358	0	1	0	0
k831	1	2	3	1	40	10	1	8	1	1	1	850	1	1	3	1
k1096	1	2	3	3	45	10	1	3	1	2	1	693	1	1	4	1
k1078	1	2	3	3	50	3.8	1	3	1	1	0	263	1	1	4	1
k1165	1	2	3	3	50	3.6	1	3	1	1	0	235	1	1	4	1
k698	1	2	3	1	10	3.5	1	16	1	1	0	2000	1	1	1	1
k1112	1	2	3	2	13	10	1	13	1	1	0	200	1	1	2	1
k1060	1	2	3	2	60	3	1	6	3	1	1	26	3	1	1	1
k1083	1	2	3	2	30	50	2	16	5	1	1	600	5	2	4	1
k662	1	2	3	1	40	8	2	20	5	1	1	420	5	2	3	1
k1211	1	2	3	1	46	18	2	33	4	2	2	1275	4	2	4	1
k1163	1	2	3	1	18	2	1	4	2	1	0	172	2	1	0	1
k820	1	2	3	2	30	10	1	7	2	1	1	730	2	1	2	1
k813	1	2	3	1	40	8.5	1	2	2	1	1	4421	2	1	0	1
k827	1	2	3	1	40	2	1	3	2	1	1	0	2	1	4	1
k830	1	2	3	1	45	15	1	23	2	1	0	637	2	1	2	1
k1015	1	2	3	1	80	5	2	5	3	1	0	393	3	2	0	1
k66	13	2	3	1	90	10	2	30	3	2	2	5000	3	2	4	1
k630	1	2	3	1	75	20	4	23	4	1	0	9800	4	3	2	1
k1109	1	2	3	1	60	10	2	30	2	2	1	420	2	2	2	1
k2034	2	2	3	2	150	6	2	4	2	3	2	321	2	2	3	1
k1103	1	2	3	2	10	2	1	5	1	1	1	560	1	1	3	1
k1262	1	2	3	2	10	3	1	6	1	1	0	306	1	1	1	1
k906	1	2	3	1	12	10	1	4	1	1	0	135	1	1	2	1
k1582	1	2	3	2	12	3	1	18	1	1	0	500	1	1	1	1
k1442	1	2	3	2	15	6	1	6	1	2	1	500	1	1	0	1
k1247	1	2	3	1	15	5	1	7	1	1	0	180	1	1	0	1
k1811	6	2	3	2	20	11.9	1	1	1	1	0	520	1	1	1	1
k646	1	2	3	2	20	5	1	2	1	1	1	600	1	1	0	1
k817	1	2	3	1	20	5	1	3	1	1	0	1589	1	1	0	1
k825	1	2	3	1	20	5	1	4	1	1	1	1080	1	1	1	1
k1090	1	2	3	1	20	5	1	7	1	1	0	50	1	1	0	1
k1443	1	2	3	1	20	5	1	12	1	1	1	480	1	1	3	1
k1072	1	2	3	1	20	2	1	31	1	1	1	1046	1	1	0	1
k643	1	2	3	2	22	8	1	12	1	1	0	216	1	1	1	1
k1097	1	2	3	1	25	3	1	5	1	2	1	236	1	1	2	1
k1270	1	2	3	1	25	10	1	20	1	1	0	1435	1	1	2	1
k629	1	2	3	2	26.56	2.5	1	13	1	1	1	820	1	1	0	1
k1632	1	2	3	2	28	8	1	15	1	2	0	680	1	1	2	1
k1061	1	2	3	2	30	5	1	3	1	1	1	350	1	1	0	1
k659	1	2	3	2	30	3	1	4	1	1	1	0	1	1	1	1
k213	12	2	3	1	30	4	1	4	1	1	0	616	1	1	0	1
k1208	1	2	3	3	30	3	1	4	1	1	1	50	1	1	2	1
k1209	1	2	3	3	30	3	1	4	1	1	0	50	1	1	2	1
k822	1	2	3	3	30	5	1	8	1	1	1	986	1	1	1	1
k1497	1	2	3	2	30	4	1	9	1	1	0	600	1	1	1	1
k1069	1	2	3	1	30	3	1	9	1	2	0	286	1	1	0	1
k1213	1	2	3	1	30	2.6	1	10	1	1	0	1985	1	1	0	1
k828	1	2	3	1	30	5	1	12	1	1	1	432	1	1	1	1
k696	1	2	3	2	30	4	1	20	1	2	1	320	1	1	2	1
k958	1	2	3	2	30	5	1	33	1	1	0	600	1	1	1	1
k1216	1	2	3	1	32	1.7	1	4	1	1	0	400	1	1	0	1
k1073	1	2	3	1	35	18	1	2	1	1	0	1082	1	1	1	1
k1511	1	2	3	1	35	4.5	1	6	1	1	0	400	1	1	2	1
k815	1	2	3	1	35	6	1	8	1	1	1	480	1	1	0	1
k816	1	2	3	1	35	10	1	9	1	1	1	1825	1	1	4	1
k1110	1	2	3	1	36	5	1	2	1	1	1	615	1	1	1	1
k691	1	2	3	1	40	2	1	3	1	1	0	1106	1	1	1	1
k694	1	2	3	1	40	2	1	3	1	1	0	1106	1	1	1	1
k1108	1	2	3	1	40	5	1	3	1	1	1	784	1	1	1	1
k1215	1	2	3	1	40	4	1	7	1	1	0	248	1	1	2	1
k1081	1	2	3	1	40	20	1	8	1	1	2	238	1	1	3	1
k1010	1	2	3	1	40	6	1	16	1	1	1	373	1	1	2	1
k1013	1	2	3	1	40	6	1	16	1	1	1	373	1	1	2	1
k1107	1	2	3	1	40	5	1	18	1	1	1	720	1	1	1	1
k1079	1	2	3	1	40	20	1	19	1	1	1	1021	1	1	1	1
k1089	1	2	3	1	46	5	1	8	1	1	1	91	1	1	2	1
k911	1	2	3	2	50	10	1	7	1	1	0	100	1	1	1	1
k1387	1	2	3	1	50	6	1	30	1	1	1	1200	1	1	0	1
k1164	1	2	3	3	60	3	1	6	1	1	1	40	1	1	3	1
k812	1	2	3	1	60	5	1	36	1	2	1	3285	1	1	0	1
k819	1	2	3	1	65	19	1	9	1	1	1	950	1	1	1	1
k824	1	2	3	3	74.18	33.36	1	30	1	1	3	5749	1	1	1	1
k632	1	2	3	1	90	20	4	40	2	1	1	500	2	3	1	1
k1106	1	2	3	2	135	20	4	51	2	7	0	1200	2	3	3	1
k1113	1	2	3	2	15	3	2	2	1	1	0	220	1	2	1	1
k1212	1	2	3	1	20	5	2	5	1	1	0	400	1	2	2	1
k2295	15	2	3	1	20	7	2	32	1	4	1	1032	1	2	0	1
k814	1	2	3	1	20	30	2	50	1	1	3	2324	1	2	0	1
k715	1	2	3	1	25	10	2	3	1	1	1	459	1	2	1	1
k1104	1	2	3	3	25	5	2	20	1	2	2	750	1	2	0	1
k679	1	2	3	1	28	8	2	10	1	1	0	200	1	2	3	1
k1075	1	2	3	1	30	10	2	12	1	3	0	202	1	2	0	1
k1082	1	2	3	1	30	15	2	12	1	1	1	100	1	2	2	1
k1101	1	2	3	1	30	3	2	12	1	2	1	300	1	2	1	1
k633	1	2	3	1	30	20	2	24	1	1	0	500	1	2	1	1
k717	1	2	3	1	30	20	2	27	1	2	1	300	1	2	3	1
k1217	1	2	3	3	35	15	2	13	1	2	1	1000	1	2	3	1
k660	1	2	3	1	40	10	2	8	1	1	0	260	1	2	2	1
k627	1	2	3	2	40	15	2	25	1	2	2	600	1	2	0	1
k829	1	2	3	1	45	15	2	23	1	1	0	983	1	2	0	1
k661	1	2	3	1	50	5	2	9	1	1	1	55	1	2	1	1
k1092	1	2	3	3	50	30	2	14	1	2	1	200	1	2	0	1
k1100	1	2	3	1	50	10	2	29	1	1	1	1500	1	2	3	1
k1014	1	2	3	1	50	6	2	32	1	2	0	800	1	2	2	1
k832	1	2	3	1	60	16	2	2	1	1	2	2213	1	2	4	1
k1279	1	2	3	1	60	10	2	11	1	1	1	550	1	2	1	1
k628	1	2	3	1	60	10	2	14	1	1	1	500	1	2	4	1
k1095	1	2	3	1	60	8	2	34	1	1	2	145	1	2	1	1
k1115	1	2	3	1	70	40	2	12	1	2	2	334	1	2	1	1
k1076	1	2	3	2	76	10	2	31	1	2	1	300	1	2	1	1
k631	1	2	3	1	80	8	2	11	1	1	2	800	1	2	2	1
k1094	1	2	3	1	80	3	2	15	1	2	2	615	1	2	0	1
k692	1	2	3	1	82	10	2	4	1	3	2	422	1	2	1	1
k1166	1	2	3	1	92	6	2	30	1	1	2	3000	1	2	1	1
k833	1	2	3	1	100	5	2	4	1	2	2	800	1	2	2	1
k1160	1	2	3	2	80	30	6	56	2	4	4	2300	2	3	4	1
k1011	1	2	3	1	40	5	3	15	1	1	0	480	1	2	1	1
k1441	1	2	3	1	60	8	3	30	1	1	2	450	1	2	2	1
k1214	1	2	3	1	120	20	3	14	1	2	1	316	1	2	3	1
k1012	1	2	3	1	210	10	3	7	1	2	1	2180	1	2	0	1
k1990	7	2	3	1	80	13.87	4	30	1	4	1	12775	1	3	0	0
k810	1	2	3	3	126	13.53	4	60	1	4	5	5600	1	3	4	0
k504	14	2	3	3	150	100	5	32	1	3	3	2080	1	3	1	0
k1120	1	2	4	2	1347.2	500	23	52	0	13	15	22623	0	4	2	0
k1536	1	2	4	2	99	7.5	2	25	1	1	1	530	1	2	2	1
k2	5	2	4	1	1650	600	20	47	8	6	11	6530	8	4	9	1
k189	12	2	4	2	560	250	7	75	2	3	7	5600	2	3	3	1
k1818	6	2	4	2	2300	59.1	13	70	3	8	14	15909	3	3	4	1
k1880	8	2	4	1	2200	30	11	59	2	8	5	4000	2	3	4	1
k968	1	2	4	1	507	84	6	66	1	8	16	10028	1	3	3	0
k1906	8	2	4	2	1000	500	20	65	3	7	20	3000	3	4	5	0
k257	12	2	4	2	1750	600	15	75	2	7	7	28600	2	3	1	1
k962	1	2	4	2	2000	50	15	90	2	12	15	21700	2	3	3	1
k2675	4	2	4	1	2000	100	16	60	2	7	8	9200	2	3	4	1
k2133	2	2	4	2	1500	320	35	562	4	30	19	44628	4	4	2	1
k1025	1	2	4	1	2961.72	419	36	139	4	18	35	5920	4	4	7	1
k637	1	2	4	1	1250	800	18	94	2	5	24	2523	2	3	1	1
k63	13	2	4	2	2183	572.5	18	73	2	9	8	10211	2	3	2	1
k1066	1	2	4	2	2063	666.42	29	245	3	19	31	23833	3	4	4	0
k449	14	2	4	3	1200	300	20	56	2	7	20	500	2	4	4	0
k961	1	2	4	3	1450	16	20	77	2	9	22	6364	2	4	3	0
k1065	1	2	4	1	9275.55	3976	59	495	5	45	89	45171	5	4	7	1
k3	5	2	4	1	3000	500	16	120	1	8	11	15669	1	3	3	0
k1627	1	2	4	3	1697.73	359.1109	17	115	1	6	15	9064	1	3	4	0
k1984	7	2	4	2	1164.03	158	20	105	1	9	21	3016	1	4	2	0
k434	14	2	5	2	50	1	2	5	0	1	0	120	0	2	2	0
k710	1	2	5	2	107	30	4	29	0	3	3	500	0	3	0	0
k91	13	2	5	2	128	5	4	19	0	2	3	357	0	3	3	0
k1334	1	2	5	2	101	20	3	23	0	2	5	315	0	2	3	0
k561	14	2	5	2	50	1	1	3	0	1	0	50	0	1	1	0
k2294	15	2	5	1	600	180	8	48	0	6	5	7000	0	3	7	0
k786	1	2	5	3	50	3	1	7	1	1	1	2100	1	1	0	1
k857	1	2	5	3	50	3	1	7	1	1	1	2000	1	1	0	1
k785	1	2	5	3	50	5	1	12	1	1	1	560	1	1	0	1
k1870	8	2	5	2	60	15	1	1	1	1	1	1362	1	1	2	1
k1344	1	2	5	1	60	10	1	50	1	2	2	880	1	1	4	1
k933	1	2	5	3	120	10	1	3	1	1	1	800	1	1	4	1
k2328	15	2	5	1	47	10	1	14	1	1	1	500	1	1	3	1
k1577	1	2	5	1	65	20	1	25	1	1	1	800	1	1	4	1
k40	5	2	5	1	225	100	1	11	1	1	1	730	1	1	3	1
k2428	16	2	5	1	18	5	2	8	6	2	1	200	6	2	5	1
k475	14	2	5	1	110	20	2	31	6	1	2	500	6	2	4	1
k476	14	2	5	1	110	20	2	31	6	1	1	500	6	2	4	1
k2037	2	2	5	1	25	5	1	25	3	1	1	980	3	1	2	1
k1237	1	2	5	1	30	10	1	19	3	1	1	300	3	1	2	1
k1625	1	2	5	1	40	5	1	2	3	1	1	645	3	1	3	1
k1157	1	2	5	1	42	8	1	11	3	3	2	800	3	1	3	1
k1367	1	2	5	1	45	20	1	13	3	2	1	1200	3	1	2	1
k1176	1	2	5	1	48	8	1	17	3	1	1	282	3	1	1	1
k706	1	2	5	2	50	20	1	12	3	1	1	1100	3	1	2	1
k1361	1	2	5	1	50.04	20	1	19	3	1	1	3400	3	1	0	1
k765	1	2	5	1	78	5	1	3	3	1	2	1737	3	1	3	1
k858	1	2	5	1	80	30	1	14	3	1	1	1440	3	1	1	1
k1570	1	2	5	1	120	50	1	14	3	2	2	2500	3	1	4	1
k267	12	2	5	1	30	10	2	10	5	1	1	1366	5	2	3	1
k258	12	2	5	3	37	20	2	5	5	1	1	800	5	2	4	1
k1406	1	2	5	3	40	12	2	9	5	1	3	1600	5	2	4	1
k1243	1	2	5	1	42	15	2	16	5	2	2	800	5	2	4	1
k639	1	2	5	1	50	20	2	43	5	2	1	1160	5	2	4	1
k623	1	2	5	1	50	20	2	43	5	2	1	1160	5	2	4	1
k2122	2	2	5	1	52	10	2	7	5	1	2	789	5	2	4	1
k294	12	2	5	3	55	20	2	15	5	1	2	800	5	2	4	1
k538	14	2	5	1	60	20	2	26	5	2	1	1000	5	2	4	1
k963	1	2	5	1	67	10	2	6	5	1	3	500	5	2	3	1
k1350	1	2	5	1	70	13	2	10	5	2	2	210	5	2	15	1
k1571	1	2	5	1	70	40	2	31	5	2	2	300	5	2	4	1
k1137	1	2	5	1	75	12	2	13	5	2	1	690	5	2	4	1
k2391	16	2	5	1	75	10	2	32	5	1	1	900	5	2	4	1
k478	14	2	5	1	80	10	2	14	5	2	2	200	5	2	0	1
k248	12	2	5	3	80	15	2	68	5	1	1	1800	5	2	2	1
k2637	4	2	5	2	90	20	2	12	5	1	1	500	5	2	6	1
k848	1	2	5	1	90	5	2	42	5	2	2	3285	5	2	2	1
k2622	4	2	5	1	120	8	2	21	5	2	0	1090	5	2	4	1
k1495	1	2	5	1	164	6	2	31	5	1	2	600	5	2	3	1
k362	9	2	5	1	270	15	2	25	5	1	1	1245	5	2	4	1
k1970	7	2	5	1	100	60	3	51	6	1	1	4673	6	2	3	1
k75	13	2	5	1	108	30	3	27	6	2	4	2000	6	2	4	1
k23	5	2	5	3	120	20	3	34	6	3	2	500	6	2	4	1
k455	14	2	5	1	140	80	3	33	6	3	2	1600	6	2	4	1
k458	14	2	5	1	140	80	3	33	6	3	3	1600	6	2	4	1
k945	1	2	5	1	52	10	2	40	4	1	1	2319	4	2	2	1
k1596	1	2	5	1	53	20	2	27	4	2	1	500	4	2	4	1
k2072	2	2	5	1	60	5	2	16	4	1	2	1210	4	2	3	1
k1360	1	2	5	1	60	5	2	29	4	1	4	2000	4	2	3	1
k1408	1	2	5	1	69	6	2	8	4	1	2	996	4	2	2	1
k226	12	2	5	1	69	20	2	52	4	1	6	2500	4	2	8	1
k537	14	2	5	1	70	9	2	11	4	1	1	192	4	2	2	1
k953	1	2	5	3	101	50	2	70	4	3	4	2880	4	2	5	1
k2124	2	2	5	1	110	10	2	29	4	2	3	1645	4	2	3	1
k2507	3	2	5	1	140	50	2	172	4	2	2	4288	4	2	3	1
k1400	1	2	5	1	30	8	1	25	2	1	1	392	2	1	3	1
k1195	1	2	5	1	40	0.5	1	2	2	1	1	1000	2	1	3	1
k1289	1	2	5	1	40	5	1	4	2	1	1	600	2	1	0	1
k1423	1	2	5	1	40	5.5	1	9	2	1	1	360	2	1	2	1
k1201	1	2	5	2	40	5	1	17	2	1	1	1500	2	1	1	1
k1286	1	2	5	1	42	5	1	15	2	2	1	2500	2	1	1	1
k1461	1	2	5	1	43	5	1	4	2	1	1	300	2	1	4	1
k2154	2	2	5	1	50	8	1	6	2	1	1	1500	2	1	2	1
k755	1	2	5	3	50	5	1	6	2	1	1	300	2	1	1	1
k909	1	2	5	1	50	4	1	15	2	1	1	600	2	1	0	1
k801	1	2	5	1	51.88	10	1	16	2	2	2	3821	2	1	0	1
k1403	1	2	5	2	56	15	1	12	2	1	1	300	2	1	2	1
k2030	2	2	5	1	60	4	1	15	2	3	1	4000	2	1	0	1
k2153	2	2	5	1	60	10	1	25	2	1	2	500	2	1	4	1
k265	12	2	5	2	60	15	1	30	2	1	1	434	2	1	1	1
k93	13	2	5	1	72	17	1	17	2	1	1	2521	2	1	2	1
k720	1	2	5	1	75	6	1	20	2	1	1	916	2	1	1	1
k652	1	2	5	2	78	3	1	18	2	1	1	260	2	1	0	1
k811	1	2	5	1	80	10	1	10	2	1	1	580	2	1	1	1
k2664	4	2	5	1	80	5	1	18	2	1	2	1800	2	1	2	1
k2553	3	2	5	1	90	15	1	30	2	2	3	11004	2	1	2	1
k1892	8	2	5	1	90	10	1	50	2	2	0	1600	2	1	2	1
k1063	1	2	5	1	95	15	1	17	2	1	2	1642	2	1	2	1
k358	9	2	5	2	100	12	1	40	2	1	1	3275	2	1	2	1
k766	1	2	5	2	264	22	1	25	2	2	1	368	2	1	2	1
k2157	2	2	5	1	200	60	4	40	7	2	5	3550	7	3	6	1
k127	13	2	5	1	400	20	4	57	7	4	6	3000	7	3	5	1
k124	13	2	5	2	70	50	3	18	5	1	1	740	5	2	3	1
k1879	8	2	5	2	80	10	3	44	5	2	1	3000	5	2	4	1
k206	12	2	5	1	100	150	3	28	5	3	3	1500	5	2	4	1
k1521	1	2	5	3	110	3	3	54	5	1	2	200	5	2	4	1
k1524	1	2	5	3	110	3	3	64	5	1	2	1000	5	2	4	1
k487	14	2	5	1	120	50	3	43	5	3	2	1750	5	2	3	1
k2430	16	2	5	1	128	20	3	23	5	2	3	700	5	2	2	1
k2433	16	2	5	1	128	20	3	23	5	4	5	700	5	2	2	1
k2467	3	2	5	2	163	60	3	40	5	6	9	5000	5	2	6	1
k951	1	2	5	1	187	50	3	21	5	2	4	700	5	2	4	1
k1038	1	2	5	1	200	100	3	16	5	3	3	3650	5	2	4	1
k1118	1	2	5	1	200	20	3	20	5	1	1	700	5	2	3	1
k1117	1	2	5	1	200	20	3	22	5	2	2	1000	5	2	2	1
k956	1	2	5	1	309.63	90	3	27	5	2	3	1100	5	2	5	1
k1491	1	2	5	3	115	50	4	86	6	4	3	1200	6	3	2	1
k664	1	2	5	3	124	100	4	32	6	4	4	3500	6	3	5	1
k289	12	2	5	1	230.69	60	4	37	6	2	3	1860	6	3	4	1
k1912	8	2	5	1	30	20	2	38	3	2	2	2000	3	2	3	1
k927	1	2	5	1	40	4	2	9	3	1	1	750	3	2	3	1
k1312	1	2	5	1	40	5	2	13	3	1	1	120	3	2	3	1
k622	1	2	5	1	50	10	2	18	3	1	2	792	3	2	3	1
k123	13	2	5	1	50	13	2	34	3	2	2	1000	3	2	9	1
k1258	1	2	5	1	55	8	2	34	3	1	2	715	3	2	1	1
k2190	2	2	5	1	56	10	2	17	3	1	1	1000	3	2	2	1
k1485	1	2	5	1	60	5	2	14	3	1	2	400	3	2	1	1
k284	12	2	5	3	60	6	2	14	3	1	1	200	3	2	2	1
k74	13	2	5	3	60	15	2	45	3	2	1	1000	3	2	3	1
k1377	1	2	5	1	65	10	2	4	3	2	2	1100	3	2	3	1
k2410	16	2	5	1	68	10	2	23	3	1	1	860	3	2	2	1
k2552	3	2	5	3	68	40	2	32	3	2	1	1196	3	2	3	1
k1436	1	2	5	1	69.5	5	2	20	3	1	1	800	3	2	4	1
k2425	16	2	5	1	70	10	2	24	3	1	1	860	3	2	0	1
k2064	2	2	5	1	80	10	2	25	3	2	1	2000	3	2	1	1
k2426	16	2	5	1	80	10	2	29	3	1	1	862	3	2	0	1
k290	12	2	5	2	80	10	2	39	3	2	4	4000	3	2	4	1
k134	13	2	5	1	80	10	2	58	3	3	3	9676	3	2	2	1
k1174	1	2	5	1	82	8	2	20	3	1	2	2190	3	2	3	1
k1393	1	2	5	2	87	5	2	11	3	3	2	400	3	2	2	1
k626	1	2	5	1	87	10	2	47	3	2	1	2000	3	2	2	1
k2292	15	2	5	1	90	8	2	13	3	1	1	782	3	2	3	1
k2273	15	2	5	1	90	10	2	16	3	2	1	1162	3	2	4	1
k2277	15	2	5	1	90	10	2	18	3	2	2	1422	3	2	3	1
k2278	15	2	5	1	90	10	2	18	3	1	2	1422	3	2	3	1
k1861	8	2	5	1	90	15	2	28	3	1	1	420	3	2	1	1
k918	1	2	5	1	90	100	2	65	3	3	5	1809	3	2	1	1
k2280	15	2	5	1	96	8	2	14	3	1	1	782	3	2	4	1
k30	5	2	5	2	96	32	2	28	3	3	1	800	3	2	3	1
k2403	16	2	5	1	100	10	2	6	3	2	1	2500	3	2	4	1
k2060	2	2	5	1	100	11	2	50	3	1	2	1006	3	2	1	1
k1862	8	2	5	1	101.73	65	2	45	3	2	2	600	3	2	1	1
k38	5	2	5	3	110	50	2	16	3	1	1	2060	3	2	4	1
k2087	2	2	5	1	110	5	2	27	3	1	4	1000	3	2	2	1
k435	14	2	5	2	120	40	2	14	3	1	1	1200	3	2	4	1
k1814	6	2	5	1	120	75	2	51	3	2	4	4025	3	2	1	1
k2307	15	2	5	1	125	60	2	58	3	1	4	2400	3	2	1	1
k1368	1	2	5	3	180	35	2	12	3	1	2	92	3	2	4	1
k2492	3	2	5	1	200	80	2	77	3	2	6	10285	3	2	4	1
k1967	7	2	5	2	300	40	2	22	3	3	8	2920	3	2	1	1
k1876	8	2	5	1	55	23	3	51	4	2	1	2400	4	2	3	1
k377	9	2	5	2	58	6.7	3	8	4	1	1	1244	4	2	4	1
k1221	1	2	5	1	80	1.5	3	6	4	2	3	1500	4	2	3	1
k2663	4	2	5	2	80	4	3	51	4	2	2	500	4	2	3	1
k864	1	2	5	1	85	1.5	3	6	4	2	3	1300	4	2	4	1
k982	1	2	5	1	118	50	3	32	4	2	4	95	4	2	3	1
k1567	1	2	5	1	120	40	3	44	4	4	4	118	4	2	1	1
k681	1	2	5	2	160	120	3	38	4	3	5	3000	4	2	5	1
k657	1	2	5	1	160	100	3	47	4	2	6	1700	4	2	1	1
k2188	2	2	5	1	80	10	4	48	5	2	4	960	5	3	3	1
k1415	1	2	5	1	90	30	4	36	5	4	6	1200	5	3	1	1
k1021	1	2	5	1	106	100	4	29	5	5	5	695	5	3	4	1
k1583	1	2	5	3	114.22	30	4	26	5	3	3	700	5	3	4	1
k1051	1	2	5	2	120	10	4	24	5	3	1	1000	5	3	4	1
k2109	2	2	5	1	130	120	4	12	5	4	4	1000	5	3	6	1
k187	12	2	5	1	130	50	4	21	5	2	3	796	5	3	4	1
k1022	1	2	5	1	160	50	4	40	5	4	2	800	5	3	4	1
k2322	15	2	5	2	200	46	4	28	5	4	4	1700	5	3	3	1
k492	14	2	5	2	500	360	4	57	5	7	23	2933	5	3	7	1
k1255	1	2	5	3	586	100	4	57	5	6	6	3200	5	3	4	1
k1992	7	2	5	2	156.24	7.082	5	40	6	2	8	1000	6	3	1	1
k1581	1	2	5	3	300	135.2	5	18	6	6	8	6274	6	3	3	1
k2194	2	2	5	2	80	20	5	17	5	1	1	600	5	3	4	1
k12	5	2	5	1	125	20	5	28	5	3	6	1400	5	3	4	1
k180	12	2	5	3	140	30	5	26	5	2	4	866	5	3	4	1
k1105	1	2	5	1	148	5	5	28	5	5	6	760	5	3	4	1
k37	5	2	5	3	300	100	5	60	5	3	6	2000	5	3	4	1
k205	12	2	5	3	442	100	5	30	5	2	4	1500	5	3	4	1
k39	5	2	5	1	1000	300	5	90	5	8	10	5000	5	3	15	1
k1628	1	2	5	1	20	15	4	65	4	2	2	6000	4	3	4	1
k1630	1	2	5	1	20	15	4	65	4	4	5	1300	4	3	3	1
k2162	2	2	5	1	80	30	4	19	4	2	3	2230	4	3	3	1
k2031	2	2	5	1	130	60	4	28	4	4	4	1500	4	3	4	1
k2036	2	2	5	1	130	60	4	28	4	4	4	1500	4	3	4	1
k2059	2	2	5	2	150	120	4	90	4	2	1	2069	4	3	4	1
k278	12	2	5	2	160	18	4	46	4	2	3	6000	4	3	3	1
k2049	2	2	5	1	160	70	4	56	4	8	2	2150	4	3	2	1
k2476	3	2	5	1	200	100	4	89	4	6	4	4000	4	3	4	1
k490	14	2	5	1	300	50	4	22	4	4	3	1000	4	3	2	1
k1240	1	2	5	1	65	45	3	13	3	1	2	2800	3	2	2	1
k1606	1	2	5	3	67	20	3	26	3	3	3	0	3	2	5	1
k2625	4	2	5	3	70	30	3	24	3	2	1	100	3	2	3	1
k2462	3	2	5	2	70	60	3	63	3	2	3	3000	3	2	2	1
k245	12	2	5	3	70	100	3	72	3	7	10	7200	3	2	2	1
k1042	1	2	5	1	80	20	3	16	3	1	1	0	3	2	1	1
k650	1	2	5	1	80	20	3	19	3	3	2	1200	3	2	4	1
k616	1	2	5	1	80	12	3	42	3	1	3	2600	3	2	4	1
k111	13	2	5	1	92	15	3	42	3	1	2	1600	3	2	3	1
k1328	1	2	5	1	102	31	3	38	3	1	2	438	3	2	1	1
k1486	1	2	5	1	105	35	3	19	3	3	2	280	3	2	0	1
k2516	3	2	5	1	110	56	3	53	3	4	4	2360	3	2	3	1
k1284	1	2	5	1	113	25	3	58	3	3	4	1980	3	2	1	1
k557	14	2	5	1	120	10	3	14	3	2	1	500	3	2	2	1
k297	12	2	5	1	120	20	3	135	3	3	2	9422	3	2	3	1
k1277	1	2	5	1	124	25	3	10	3	5	2	4000	3	2	3	1
k2151	2	2	5	2	131	90	3	46	3	2	2	1000	3	2	2	1
k1037	1	2	5	2	136.5	19	3	43	3	4	2	468	3	2	3	1
k1365	1	2	5	1	140	40	3	18	3	4	3	1800	3	2	3	1
k444	14	2	5	1	150	50	3	47	3	3	2	3500	3	2	2	1
k693	1	2	5	1	156.8	100	3	62	3	3	2	2500	3	2	1	1
k2668	4	2	5	1	160	30	3	21	3	2	2	905	3	2	3	1
k1317	1	2	5	1	181.75	20	3	19	3	2	3	500	3	2	4	1
k1067	1	2	5	2	215	60	3	53	3	3	3	1000	3	2	5	1
k671	1	2	5	2	500	30	3	44	3	3	3	2000	3	2	3	1
k1345	1	2	5	1	40	2	2	10	2	1	1	400	2	2	1	1
k912	1	2	5	1	40	20	2	24	2	2	1	1080	2	2	1	1
k2053	2	2	5	1	42	5	2	16	2	2	3	380	2	2	1	1
k373	9	2	5	1	46	3	2	24	2	1	2	600	2	2	1	1
k1829	6	2	5	1	50	10	2	9	2	1	1	1200	2	2	4	1
k1462	1	2	5	1	50	20	2	14	2	2	1	200	2	2	2	1
k1397	1	2	5	1	50	40	2	27	2	1	2	520	2	2	2	1
k1171	1	2	5	1	50	10	2	28	2	2	1	4500	2	2	2	1
k1823	6	2	5	1	50	10	2	30	2	1	2	800	2	2	4	1
k192	12	2	5	1	50	10	2	40	2	2	1	400	2	2	2	1
k526	14	2	5	2	50	10	2	58	2	1	1	200	2	2	0	1
k2400	16	2	5	1	53.37	10	2	15	2	1	2	300	2	2	3	1
k1	5	2	5	1	56	30	2	27	2	5	3	1020	2	2	3	1
k2042	2	2	5	1	57	10	2	5	2	1	2	360	2	2	0	1
k2057	2	2	5	3	60	10	2	8	2	1	2	870	2	2	0	1
k2272	15	2	5	1	60	10	2	19	2	1	2	780	2	2	4	1
k621	1	2	5	1	60	10	2	29	2	2	1	792	2	2	1	1
k2100	2	2	5	1	60	20	2	32	2	2	2	1500	2	2	0	1
k1416	1	2	5	1	60.1	20	2	18	2	1	3	300	2	2	0	1
k1528	1	2	5	1	61.27	50.01	2	5	2	1	1	5111	2	2	0	1
k2158	2	2	5	3	65	20	2	9	2	3	1	300	2	2	4	1
k1386	1	2	5	1	65	5	2	10	2	1	2	1160	2	2	3	1
k1127	1	2	5	2	65	28	2	12	2	1	1	730	2	2	2	1
k1249	1	2	5	1	65	10	2	26	2	1	1	9000	2	2	3	1
k2090	2	2	5	1	70	6	2	9	2	2	0	2000	2	2	4	1
k118	13	2	5	2	70	10	2	22	2	1	2	2019	2	2	2	1
k1498	1	2	5	1	70	10	2	35	2	1	0	5000	2	2	3	1
k2121	2	2	5	1	70	20	2	49	2	2	2	1300	2	2	3	1
k96	13	2	5	1	70	15	2	58	2	2	2	2500	2	2	4	1
k1490	1	2	5	1	76	35	2	40	2	1	1	3600	2	2	1	1
k875	1	2	5	1	78	5	2	10	2	2	1	900	2	2	1	1
k27	5	2	5	1	80	40	2	23	2	1	1	2686	2	2	2	1
k104	13	2	5	1	80	10	2	32	2	2	2	1500	2	2	1	1
k532	14	2	5	3	80	60	2	78	2	1	1	200	2	2	4	1
k2455	3	2	5	1	80.55	17	2	30	2	1	3	7200	2	2	2	1
k412	11	2	5	1	86	50	2	4	2	1	2	300	2	2	0	1
k283	12	2	5	1	86	25	2	9	2	1	2	230	2	2	2	1
k747	1	2	5	1	89	10	2	18	2	1	3	932	2	2	4	1
k2047	2	2	5	1	89	20	2	39	2	1	2	3000	2	2	3	1
k2168	2	2	5	1	90	10	2	12	2	2	0	200	2	2	0	1
k563	14	2	5	1	90	50	2	37	2	1	2	2600	2	2	0	1
k2456	3	2	5	3	91.84	12.68	2	24	2	1	3	1886	2	2	4	1
k2045	2	2	5	1	97	80	2	40	2	2	1	1000	2	2	1	1
k2046	2	2	5	1	97	80	2	40	2	2	3	1000	2	2	1	1
k2457	3	2	5	2	98	20	2	21	2	1	1	980	2	2	0	1
k2325	15	2	5	1	98	30	2	33	2	2	1	1100	2	2	4	1
k1182	1	2	5	1	100	10	2	8	2	5	1	218	2	2	3	1
k2279	15	2	5	1	100	30	2	18	2	1	1	410	2	2	1	1
k2301	15	2	5	1	100	20	2	21	2	2	1	1000	2	2	4	1
k1186	1	2	5	1	100	5	2	38	2	4	2	2400	2	2	0	1
k921	1	2	5	1	100	8	2	60	2	1	5	680	2	2	0	1
k2035	2	2	5	1	101	20	2	28	2	2	3	900	2	2	3	1
k1534	1	2	5	1	107	10	2	15	2	2	2	4190	2	2	3	1
k1830	6	2	5	1	110	15	2	16	2	1	1	1597	2	2	1	1
k496	14	2	5	1	110	10	2	19	2	2	2	1963	2	2	1	1
k625	1	2	5	2	110	50	2	21	2	2	4	800	2	2	5	1
k103	13	2	5	2	110	40	2	27	2	2	2	3200	2	2	0	1
k275	12	2	5	1	110	15	2	29	2	1	1	150	2	2	1	1
k1418	1	2	5	2	110	200	2	82	2	3	5	1266	2	2	3	1
k872	1	2	5	1	113	30	2	32	2	3	3	4800	2	2	3	1
k1384	1	2	5	1	115	20	2	44	2	3	2	1080	2	2	0	1
k1219	1	2	5	1	116.9	10	2	19	2	2	2	1320	2	2	1	1
k2187	2	2	5	1	120	10	2	33	2	2	1	0	2	2	1	1
k2029	2	2	5	1	120	10	2	41	2	2	1	900	2	2	2	1
k2569	3	2	5	1	120	6	2	48	2	1	3	788	2	2	3	1
k2289	15	2	5	1	120	20	2	71	2	1	2	1673	2	2	3	1
k547	14	2	5	1	123	15	2	46	2	1	2	2000	2	2	3	1
k1973	7	2	5	2	125	22	2	29	2	1	1	1350	2	2	2	1
k2179	2	2	5	1	130	16	2	31	2	1	2	2000	2	2	0	1
k1268	1	2	5	1	130	20	2	61	2	2	1	3850	2	2	2	1
k95	13	2	5	1	148	15	2	29	2	1	2	3250	2	2	6	1
k2424	16	2	5	1	150	35	2	19	2	1	1	650	2	2	0	1
k86	13	2	5	1	150	20	2	28	2	2	4	1200	2	2	2	1
k1064	1	2	5	1	150.94	30	2	17	2	2	2	80	2	2	1	1
k2281	15	2	5	1	160	20	2	14	2	1	1	1400	2	2	2	1
k98	13	2	5	2	160	50	2	50	2	1	3	2700	2	2	2	1
k2306	15	2	5	2	166	50	2	28	2	1	3	2619	2	2	3	1
k2546	3	2	5	1	166	15	2	33	2	4	3	14400	2	2	4	1
k1574	1	2	5	1	177.67	135	2	37	2	2	4	751	2	2	2	1
k2063	2	2	5	1	196	70	2	80	2	1	3	5530	2	2	0	1
k880	1	2	5	2	220	5	2	112	2	2	5	1266	2	2	2	1
k1802	6	2	5	2	256	20	2	41	2	1	1	1900	2	2	0	1
k353	9	2	5	1	300	7	2	34	2	1	2	800	2	2	2	1
k355	9	2	5	3	400	30	2	27	2	2	1	2000	2	2	3	1
k1297	1	2	5	1	20	2	1	2	1	1	1	150	1	1	0	1
k1626	1	2	5	1	20	3	1	5	1	1	1	0	1	1	1	1
k1453	1	2	5	2	25	5	1	4	1	1	1	560	1	1	0	1
k1468	1	2	5	2	25	5	1	4	1	1	1	875	1	1	1	1
k954	1	2	5	3	25	6	1	5	1	1	1	260	1	1	1	1
k1897	8	2	5	3	26	5	1	14	1	1	0	700	1	1	4	1
k759	1	2	5	1	33.78	128	1	22	1	1	1	461	1	1	0	1
k1204	1	2	5	2	38	10	1	11	1	2	1	1000	1	1	2	1
k803	1	2	5	1	40	5	1	4	1	1	1	1000	1	1	3	1
k1167	1	2	5	1	40	15	1	6	1	1	2	2000	1	1	4	1
k718	1	2	5	2	40	15	1	11	1	1	1	900	1	1	1	1
k139	13	2	5	1	40	5	1	13	1	1	1	2000	1	1	2	1
k799	1	2	5	1	42	5	1	18	1	2	1	961	1	1	1	1
k1320	1	2	5	1	45	15	1	10	1	1	1	731	1	1	0	1
k733	1	2	5	1	45	15	1	13	1	3	0	2000	1	1	0	1
k1372	1	2	5	2	45	15	1	30	1	1	1	700	1	1	2	1
k304	12	2	5	2	45	30	1	34	1	1	1	2500	1	1	0	1
k1084	1	2	5	1	46	15	1	26	1	1	2	300	1	1	0	1
k1154	1	2	5	2	48	6.8	1	1	1	1	0	523	1	1	2	1
k1170	1	2	5	1	49.5	5	1	27	1	2	1	1200	1	1	0	1
k1222	1	2	5	1	50	5	1	3	1	1	1	1000	1	1	0	1
k1631	1	2	5	1	50	10	1	6	1	1	4	500	1	1	3	1
k757	1	2	5	1	50	20	1	7	1	2	1	960	1	1	1	1
k683	1	2	5	1	50	5	1	8	1	1	0	198	1	1	0	1
k2634	4	2	5	1	50	4	1	10	1	1	0	1200	1	1	2	1
k456	14	2	5	1	50	6	1	12	1	1	1	221	1	1	2	1
k2077	2	2	5	3	50	7	1	12	1	1	1	360	1	1	2	1
k1184	1	2	5	3	50	5	1	15	1	1	1	770	1	1	0	1
k843	1	2	5	1	50	5	1	17	1	2	1	1650	1	1	0	1
k1218	1	2	5	1	50	7	1	18	1	1	1	700	1	1	3	1
k2073	2	2	5	3	50	15	1	22	1	1	1	570	1	1	2	1
k1266	1	2	5	1	53	5	1	16	1	3	1	280	1	1	4	1
k1173	1	2	5	1	53	10	1	28	1	2	1	860	1	1	0	1
k1411	1	2	5	1	55	5	1	18	1	1	1	838	1	1	0	1
k853	1	2	5	2	58	50	1	8	1	2	2	1080	1	1	0	1
k1052	1	2	5	1	60	10	1	3	1	1	1	1000	1	1	0	1
k1260	1	2	5	1	60	3	1	4	1	1	1	400	1	1	1	1
k1448	1	2	5	2	60	20	1	8	1	1	1	0	1	1	1	1
k263	12	2	5	1	60	15	1	10	1	1	1	300	1	1	1	1
k229	12	2	5	2	60	10	1	12	1	1	1	1000	1	1	2	1
k2033	2	2	5	1	60	5	1	13	1	1	2	1000	1	1	0	1
k897	1	2	5	1	60	5	1	14	1	1	1	990	1	1	0	1
k741	1	2	5	2	60	5	1	20	1	1	1	2000	1	1	0	1
k882	1	2	5	1	62.88	13	1	14	1	1	1	462	1	1	1	1
k867	1	2	5	1	65	19	1	12	1	1	1	950	1	1	0	1
k90	13	2	5	1	66	10	1	9	1	1	1	2500	1	1	3	1
k772	1	2	5	1	67	5	1	35	1	1	1	1095	1	1	1	1
k1044	1	2	5	1	68	20	1	8	1	1	2	400	1	1	1	1
k2461	3	2	5	1	68.8	10	1	19	1	1	1	1350	1	1	3	1
k2624	4	2	5	2	70	10	1	15	1	1	1	300	1	1	3	1
k910	1	2	5	1	70	5	1	15	1	2	3	600	1	1	0	1
k879	1	2	5	1	70	10	1	30	1	2	3	3600	1	1	0	1
k883	1	2	5	1	71	8	1	27	1	1	2	1300	1	1	3	1
k1376	1	2	5	1	75	45	1	11	1	5	3	1500	1	1	1	1
k890	1	2	5	1	76.8	10	1	24	1	1	2	1604	1	1	1	1
k997	1	2	5	1	78	40	1	16	1	2	2	46	1	1	2	1
k235	12	2	5	1	80	5	1	10	1	1	2	1160	1	1	0	1
k1496	1	2	5	1	80	12	1	10	1	1	1	1000	1	1	1	1
k835	1	2	5	1	80	5	1	11	1	1	1	1350	1	1	1	1
k862	1	2	5	1	80	9	1	43	1	1	3	2600	1	1	1	1
k5	5	2	5	1	85	22	1	24	1	1	1	60	1	1	0	1
k1190	1	2	5	1	88	10	1	23	1	1	1	150	1	1	1	1
k482	14	2	5	1	89	35	1	8	1	1	2	900	1	1	2	1
k551	14	2	5	2	92	8	1	31	1	1	1	1000	1	1	1	1
k446	14	2	5	1	93.5	20	1	9	1	1	1	100	1	1	3	1
k2571	3	2	5	1	95	4.5	1	15	1	1	1	1200	1	1	2	1
k4	5	2	5	1	98	23	1	17	1	1	1	48	1	1	0	1
k2580	3	2	5	3	100	10	1	4	1	1	1	1620	1	1	2	1
k468	14	2	5	2	100	10	1	8	1	1	1	300	1	1	4	1
k790	1	2	5	1	100	20	1	19	1	1	1	1000	1	1	0	1
k887	1	2	5	2	110	10	1	30	1	3	2	900	1	1	2	1
k261	12	2	5	1	114	15	1	10	1	1	1	2000	1	1	1	1
k22	5	2	5	3	120	40	1	36	1	1	2	1500	1	1	1	1
k746	1	2	5	1	130	3	1	28	1	1	1	400	1	1	1	1
k2486	3	2	5	1	136	20	1	63	1	1	2	841	1	1	4	1
k1401	1	2	5	2	140	40	1	19	1	1	2	128	1	1	0	1
k1613	1	2	5	2	150	4	1	11	1	1	1	730	1	1	1	1
k2468	3	2	5	3	155.88	15	1	17	1	2	1	1600	1	1	1	1
k1198	1	2	5	1	188	30	1	28	1	1	2	600	1	1	1	1
k743	1	2	5	1	208	33.5	1	23	1	2	2	540	1	1	2	1
k513	14	2	5	2	250	300	7	72	6	5	6	2400	6	3	4	1
k2166	2	2	5	1	80	100	6	122	5	3	10	1000	5	3	4	1
k138	13	2	5	1	300	50	6	29	5	3	5	2100	5	3	6	1
k2623	4	2	5	2	400	300	6	52	5	6	15	6000	5	3	4	1
k223	12	2	5	1	100	35	5	110	4	5	2	1800	4	3	1	1
k2545	3	2	5	2	110	180	5	63	4	3	5	4800	4	3	1	1
k178	12	2	5	1	300	100	5	66	4	5	3	8600	4	3	3	1
k2067	2	2	5	2	310	60	5	50	4	2	5	2500	4	3	5	1
k2407	16	2	5	1	82	10	4	27	3	4	2	1100	3	3	0	1
k2096	2	2	5	3	95	10	4	35	3	3	11	5714	3	3	4	1
k1542	1	2	5	1	105	15	4	56	3	4	3	1310	3	3	3	1
k1158	1	2	5	1	106	50	4	40	3	3	2	1880	3	3	3	1
k2473	3	2	5	1	110	25	4	41	3	3	3	1358	3	3	4	1
k2104	2	2	5	2	112	23	4	19	3	2	3	523	3	3	4	1
k1250	1	2	5	1	120	70	4	25	3	4	6	3000	3	3	1	1
k1136	1	2	5	1	120	50	4	27	3	4	5	500	3	3	7	1
k306	12	2	5	1	120	80	4	40	3	2	2	150	3	3	4	1
k2171	2	2	5	1	130	60	4	53	3	2	1	0	3	3	3	1
k689	1	2	5	1	134	15	4	8	3	1	1	985	3	3	3	1
k868	1	2	5	1	150	100	4	39	3	9	20	4579	3	3	11	1
k1398	1	2	5	1	153	40	4	18	3	2	3	2500	3	3	2	1
k727	1	2	5	1	163	180	4	44	3	2	3	2210	3	3	2	1
k1986	7	2	5	2	190	150	4	33	3	6	4	1000	3	3	4	1
k2108	2	2	5	1	198	80	4	87	3	4	5	2400	3	3	3	1
k97	13	2	5	2	200	50	4	34	3	1	4	4200	3	3	2	1
k13	5	2	5	1	200	100	4	38	3	3	1	3666	3	3	3	1
k1895	8	2	5	1	200	30	4	48	3	2	2	1600	3	3	14	1
k617	1	2	5	1	308	80	4	26	3	4	4	3000	3	3	1	1
k431	14	2	5	1	400	76	4	42	3	1	5	3700	3	3	5	1
k1886	8	2	5	1	200	200	7	93	5	2	9	1440	5	3	3	1
k2464	3	2	5	1	450	67	7	82	5	7	7	3972	5	3	4	1
k1988	7	2	5	3	600	100	7	45	5	5	10	10000	5	3	4	1
k2555	3	2	5	3	446.39	58.8638	6	32	4	4	5	6850	4	3	3	1
k1357	1	2	5	1	42	10	3	41	2	4	1	998	2	2	1	1
k259	12	2	5	2	56	12	3	18	2	1	0	1000	2	2	1	1
k1421	1	2	5	1	59	20	3	57	2	3	1	500	2	2	2	1
k1952	10	2	5	1	60	15	3	24	2	4	2	1100	2	2	1	1
k804	1	2	5	1	60	20	3	45	2	3	4	1200	2	2	4	1
k182	12	2	5	1	65	30	3	28	2	2	3	985	2	2	1	1
k2396	16	2	5	1	68	15	3	38	2	2	2	3561	2	2	1	1
k952	1	2	5	1	70	50	3	17	2	4	5	240	2	2	2	1
k451	14	2	5	1	70	5	3	24	2	1	1	1500	2	2	0	1
k2089	2	2	5	1	70	50	3	26	2	2	2	2000	2	2	0	1
k1156	1	2	5	1	73	50	3	31	2	3	2	1500	2	2	1	1
k2399	16	2	5	2	75	30	3	40	2	2	2	3040	2	2	0	1
k2506	3	2	5	1	80	1212	3	30	2	3	1	3115	2	2	2	1
k219	12	2	5	1	80	20	3	58	2	3	3	6996	2	2	1	1
k2657	4	2	5	3	82.2	10	3	17	2	1	2	750	2	2	1	1
k1310	1	2	5	1	85	30	3	13	2	3	1	759	2	2	4	1
k1568	1	2	5	1	85	15	3	48	2	5	4	268	2	2	0	1
k2167	2	2	5	3	85.1061061	100	3	61	2	5	3	1000	2	2	6	1
k2147	2	2	5	1	90	30	3	21	2	3	2	600	2	2	0	1
k484	14	2	5	1	90	20	3	44	2	2	3	2000	2	2	4	1
k299	12	2	5	2	90	80	3	62	2	3	4	1300	2	2	4	1
k713	1	2	5	1	95	10	3	3	2	3	3	2000	2	2	1	1
k1617	1	2	5	1	100	20	3	16	2	5	7	1200	2	2	4	1
k473	14	2	5	1	100	30	3	26	2	3	1	1300	2	2	1	1
k510	14	2	5	1	100	20	3	31	2	2	5	2360	2	2	2	1
k1516	1	2	5	1	100	40	3	35	2	7	2	2000	2	2	3	1
k615	1	2	5	2	100	10	3	40	2	3	1	1600	2	2	3	1
k302	12	2	5	1	101	15	3	20	2	1	2	3000	2	2	0	1
k1833	6	2	5	1	105	25	3	24	2	1	1	400	2	2	0	1
k1331	1	2	5	1	107	20	3	33	2	5	6	350	2	2	2	1
k1873	8	2	5	2	112.7	20	3	59	2	1	1	1876	2	2	2	1
k542	14	2	5	1	120	30	3	19	2	2	1	1230	2	2	1	1
k2086	2	2	5	2	120	15	3	28	2	2	3	800	2	2	3	1
k71	13	2	5	1	120	10	3	34	2	3	2	7200	2	2	2	1
k1875	8	2	5	3	120	30	3	36	2	2	2	800	2	2	8	1
k525	14	2	5	1	120	40	3	44	2	2	4	1800	2	2	4	1
k1911	8	2	5	3	120	30	3	53	2	2	1	2160	2	2	3	1
k697	1	2	5	1	120	100	3	63	2	2	3	861	2	2	3	1
k472	14	2	5	1	123.48	10	3	16	2	1	4	2000	2	2	1	1
k291	12	2	5	1	130	50	3	25	2	3	3	7000	2	2	0	1
k1333	1	2	5	1	131	10	3	14	2	4	3	1500	2	2	2	1
k964	1	2	5	3	139	15	3	33	2	4	2	10	2	2	3	1
k1272	1	2	5	1	139.05	30	3	18	2	2	2	1100	2	2	1	1
k2660	4	2	5	1	148	20	3	26	2	1	2	900	2	2	1	1
k1864	8	2	5	1	148	11	3	32	2	4	5	861	2	2	0	1
k2409	16	2	5	1	148	50	3	54	2	4	3	3000	2	2	4	1
k701	1	2	5	1	150	80	3	24	2	5	1	560	2	2	1	1
k923	1	2	5	1	150	10	3	29	2	1	3	400	2	2	4	1
k1808	6	2	5	1	150	60	3	31	2	2	2	2000	2	2	2	1
k195	12	2	5	1	150	20	3	43	2	4	1	4500	2	2	0	1
k122	13	2	5	1	150	80	3	71	2	4	3	1000	2	2	3	1
k1615	1	2	5	1	150.2	60	3	16	2	3	6	2926	2	2	2	1
k2538	3	2	5	1	156	50	3	37	2	3	3	7200	2	2	3	1
k2503	3	2	5	1	160	15	3	21	2	1	2	500	2	2	4	1
k1871	8	2	5	1	160	75	3	38	2	2	4	4000	2	2	0	1
k2496	3	2	5	1	160	6	3	44	2	2	1	720	2	2	1	1
k227	12	2	5	1	160	40	3	54	2	2	2	4000	2	2	2	1
k225	12	2	5	1	160	40	3	54	2	2	6	4000	2	2	2	1
k1993	7	2	5	1	160	80	3	67	2	4	5	2680	2	2	5	1
k2395	16	2	5	1	162	50	3	45	2	3	1	3300	2	2	0	1
k871	1	2	5	1	163.45	30	3	48	2	4	3	3200	2	2	2	1
k1527	1	2	5	1	175	10	3	27	2	1	2	710	2	2	4	1
k2314	15	2	5	1	180	25	3	28	2	1	3	2350	2	2	4	1
k361	9	2	5	1	180	20	3	45	2	5	2	112	2	2	5	1
k232	12	2	5	2	180	50	3	70	2	1	3	3371	2	2	1	1
k2500	3	2	5	1	180	20	3	70	2	1	4	2096	2	2	2	1
k1133	1	2	5	2	191	10	3	29	2	2	2	520	2	2	1	1
k1031	1	2	5	2	200	70	3	41	2	3	4	2200	2	2	2	1
k2326	15	2	5	1	200	50	3	52	2	1	4	3000	2	2	2	1
k2113	2	2	5	2	200	120	3	80	2	4	6	4000	2	2	1	1
k2582	3	2	5	3	200	50	3	96	2	4	10	8155	2	2	2	1
k2562	3	2	5	2	200	50	3	142	2	2	6	1500	2	2	1	1
k1071	1	2	5	3	217	40	3	33	2	2	2	286	2	2	1	1
k523	14	2	5	1	220	50	3	75	2	5	4	1800	2	2	2	1
k237	12	2	5	1	240	150	3	34	2	1	4	3546	2	2	3	1
k1389	1	2	5	3	263.79	30	3	48	2	3	2	700	2	2	5	1
k1134	1	2	5	1	283	100	3	69	2	3	7	1600	2	2	2	1
k280	12	2	5	1	285	50	3	31	2	1	4	0	2	2	1	1
k1904	8	2	5	3	300	20	3	8	2	4	0	1540	2	2	4	1
k486	14	2	5	1	300	30	3	31	2	1	5	2160	2	2	2	1
k1974	7	2	5	3	300	30	3	42	2	3	3	958	2	2	1	1
k2271	15	2	5	2	365	50	3	10	2	2	6	856	2	2	3	1
k1002	1	2	5	1	370	90	3	62	2	3	9	520	2	2	2	1
k1509	1	2	5	1	380	10	3	36	2	5	4	3000	2	2	2	1
k354	9	2	5	1	700	100	8	90	5	9	7	16371	5	3	1	1
k1488	1	2	5	1	96	10	5	22	3	3	2	1000	3	3	3	1
k703	1	2	5	1	120	110	5	27	3	4	3	8690	3	3	0	1
k200	12	2	5	2	190	60	5	23	3	4	4	2000	3	3	3	1
k64	13	2	5	1	300	5	5	62	3	4	5	1000	3	3	3	1
k2471	3	2	5	2	400	91	5	46	3	7	14	4958	3	3	3	1
k2510	3	2	5	1	336	80	7	114	4	6	10	6000	4	3	3	1
k204	12	2	5	1	70	50	9	35	5	6	7	7795	5	3	4	1
k376	9	2	5	1	1200	200	8	94	4	5	4	3600	4	3	3	1
k1786	6	2	5	1	171	48	6	37	3	4	4	3970	3	3	2	1
k41	5	2	5	1	200	100	6	69	3	8	4	4600	3	3	0	1
k2488	3	2	5	2	300	100	6	92	3	3	6	2582	3	3	4	1
k1971	7	2	5	2	340	26	6	101	3	4	12	6528	3	3	2	1
k418	11	2	5	3	360	200	6	47	3	6	5	18000	3	3	3	1
k126	13	2	5	1	366	350	6	65	3	2	3	2038	3	3	3	1
k2557	3	2	5	1	470	200	6	64	3	6	9	6650	3	3	1	1
k485	14	2	5	2	800	186	6	110	3	4	13	5136	3	3	1	1
k1325	1	2	5	2	70	17	4	42	2	4	3	1895	2	3	2	1
k1473	1	2	5	1	71	35	4	26	2	2	2	1560	2	3	0	1
k1469	1	2	5	1	85	35	4	26	2	3	2	930	2	3	0	1
k78	13	2	5	2	87	10	4	34	2	2	2	800	2	3	3	1
k296	12	2	5	1	87	150	4	42	2	4	5	3000	2	3	2	1
k305	12	2	5	1	87	30	4	44	2	3	2	1800	2	3	2	1
k1889	8	2	5	2	90	50	4	48	2	6	5	2600	2	3	1	1
k1236	1	2	5	1	99	60	4	40	2	4	3	7200	2	3	0	1
k1623	1	2	5	1	100	80	4	28	2	2	2	20	2	3	0	1
k2189	2	2	5	1	100	100	4	35	2	2	2	2000	2	3	5	1
k1465	1	2	5	1	101	30	4	72	2	4	3	1500	2	3	2	1
k2535	3	2	5	1	103	8	4	48	2	2	4	1821	2	3	1	1
k2324	15	2	5	1	110	12	4	20	2	2	2	1539	2	3	0	1
k2469	3	2	5	2	110	95	4	26	2	3	1	1230	2	3	7	1
k230	12	2	5	1	110	50	4	102	2	3	3	1200	2	3	2	1
k2644	4	2	5	1	110	80	4	120	2	4	3	3200	2	3	0	1
k2071	2	2	5	1	113	60	4	47	2	3	4	7300	2	3	0	1
k2039	2	2	5	3	120	50	4	50	2	3	5	700	2	3	3	1
k14	5	2	5	2	120	100	4	53	2	3	3	2200	2	3	1	1
k109	13	2	5	2	120	50	4	55	2	3	4	2000	2	3	1	1
k2513	3	2	5	3	128	30	4	39	2	3	3	2500	2	3	4	1
k447	14	2	5	1	128	40	4	92	2	2	2	2144	2	3	2	1
k1087	1	2	5	1	137	30	4	59	2	4	2	1380	2	3	1	1
k1987	7	2	5	1	150	50	4	32	2	2	2	1000	2	3	4	1
k2105	2	2	5	3	155	50	4	50	2	3	6	1300	2	3	1	1
k1899	8	2	5	1	160	50	4	29	2	1	2	3500	2	3	2	1
k2270	15	2	5	1	160	10	4	44	2	4	4	800	2	3	3	1
k193	12	2	5	1	160	10	4	45	2	2	4	1200	2	3	0	1
k1555	1	2	5	1	160	60	4	51	2	2	3	1300	2	3	0	1
k356	9	2	5	1	160	50	4	59	2	4	2	5000	2	3	3	1
k1005	1	2	5	2	171	60	4	61	2	8	9	3000	2	3	1	1
k256	12	2	5	1	179	34.85	4	38	2	4	5	5220	2	3	2	1
k2499	3	2	5	1	180	32	4	29	2	2	4	3000	2	3	4	1
k220	12	2	5	2	180	30	4	29	2	4	5	4862	2	3	2	1
k1296	1	2	5	1	182.78	100	4	52	2	2	3	1221	2	3	1	1
k1476	1	2	5	1	200	50	4	26	2	1	6	1855	2	3	2	1
k2548	3	2	5	1	200	20	4	31	2	3	5	1500	2	3	4	1
k2579	3	2	5	2	200	50	4	33	2	3	1	4000	2	3	3	1
k2532	3	2	5	1	200	200	4	37	2	2	5	2349	2	3	2	1
k2126	2	2	5	2	200	100	4	85	2	2	6	3200	2	3	3	1
k26	5	2	5	1	207	75	4	50	2	5	4	2838	2	3	2	1
k1175	1	2	5	1	210	150	4	130	2	6	3	10000	2	3	2	1
k2282	15	2	5	2	216	327.18	4	50	2	4	3	9300	2	3	0	1
k454	14	2	5	1	220	200	4	50	2	2	4	3000	2	3	1	1
k268	12	2	5	1	220	200	4	52	2	3	4	4800	2	3	3	1
k177	12	2	5	1	240	100	4	42	2	2	5	1000	2	3	1	1
k642	1	2	5	3	241.85	50	4	12	2	3	4	1512	2	3	1	1
k2329	15	2	5	2	250	120	4	72	2	1	4	1800	2	3	4	1
k1791	6	2	5	2	260	50	4	33	2	1	5	1825	2	3	2	1
k2032	2	2	5	2	288	55	4	37	2	2	4	800	2	3	4	1
k2274	15	2	5	1	300	50	4	24	2	4	4	1500	2	3	4	1
k480	14	2	5	3	300	80	4	50	2	3	2	0	2	3	4	1
k20	5	2	5	1	321	90	4	57	2	4	10	2000	2	3	5	1
k375	9	2	5	1	480	500	4	25	2	2	2	4000	2	3	0	1
k2300	15	2	5	1	500	20	4	51	2	3	10	2000	2	3	2	1
k1459	1	2	5	1	618	100	4	41	2	3	6	1137	2	3	2	1
k497	14	2	5	1	624	120	4	75	2	3	0	6250	2	3	3	1
k493	14	2	5	1	624	120	4	75	2	3	5	1254	2	3	3	1
k2276	15	2	5	2	640	120	4	38	2	3	8	1800	2	3	3	1
k917	1	2	5	1	640	150	4	242	2	2	6	3000	2	3	0	1
k28	5	2	5	1	700	50	4	52	2	3	4	2436	2	3	1	1
k965	1	2	5	3	880	109	4	39	2	4	8	720	2	3	2	1
k1831	6	2	5	1	1100	40	4	52	2	3	4	2920	2	3	5	1
k1292	1	2	5	3	15	5	2	12	1	3	1	400	1	2	2	1
k185	12	2	5	2	20	15	2	7	1	1	3	500	1	2	2	1
k2419	16	2	5	1	30	8	2	13	1	1	0	480	1	2	0	1
k279	12	2	5	3	30	10	2	44	1	2	1	200	1	2	1	1
k1455	1	2	5	1	39	10	2	14	1	1	4	190	1	2	0	1
k1471	1	2	5	3	40	5	2	6	1	1	1	300	1	2	2	1
k433	14	2	5	1	40	5	2	10	1	2	1	2000	1	2	1	1
k2186	2	2	5	1	40	5	2	10	1	1	2	900	1	2	1	1
k552	14	2	5	2	40	16	2	13	1	1	1	600	1	2	0	1
k2331	15	2	5	1	40	20	2	16	1	2	1	1800	1	2	2	1
k67	13	2	5	2	40	5	2	17	1	3	2	1000	1	2	4	1
k2423	16	2	5	1	40	10	2	18	1	1	0	660	1	2	0	1
k2427	16	2	5	1	40	10	2	18	1	1	0	680	1	2	0	1
k2418	16	2	5	1	40	7	2	18	1	2	1	350	1	2	0	1
k1633	1	2	5	1	40	11	2	20	1	1	2	3200	1	2	0	1
k2070	2	2	5	2	40	15	2	20	1	2	1	860	1	2	1	1
k2069	2	2	5	2	40	15	2	20	1	1	1	570	1	2	1	1
k2058	2	2	5	1	40	8	2	28	1	1	1	1000	1	2	3	1
k2152	2	2	5	2	41	10	2	28	1	2	2	1806	1	2	0	1
k1308	1	2	5	1	42	20	2	11	1	2	1	600	1	2	0	1
k1508	1	2	5	1	42	8	2	13	1	2	1	600	1	2	3	1
k1412	1	2	5	2	42	2	2	14	1	1	3	100	1	2	1	1
k1512	1	2	5	1	43	3	2	22	1	2	2	370	1	2	1	1
k1382	1	2	5	1	45	5	2	8	1	2	2	890	1	2	3	1
k1339	1	2	5	1	45	10	2	9	1	2	1	637	1	2	1	1
k1391	1	2	5	1	45	6	2	10	1	2	1	500	1	2	4	1
k2185	2	2	5	1	45	10	2	14	1	1	2	1100	1	2	1	1
k891	1	2	5	1	45	80	2	15	1	1	1	1095	1	2	2	1
k1474	1	2	5	3	45	15	2	16	1	1	2	450	1	2	0	1
k1477	1	2	5	2	45	5	2	20	1	1	3	495	1	2	2	1
k1395	1	2	5	1	45	5	2	24	1	1	1	378	1	2	3	1
k922	1	2	5	2	47	10	2	28	1	1	1	1100	1	2	2	1
k2417	16	2	5	1	48	8	2	15	1	1	1	300	1	2	0	1
k2661	4	2	5	1	48	15	2	41	1	2	1	1100	1	2	4	1
k1429	1	2	5	1	50	8	2	7	1	1	1	850	1	2	0	1
k2296	15	2	5	1	50	10	2	8	1	2	1	160	1	2	3	1
k2117	2	2	5	1	50	15	2	9	1	1	1	240	1	2	0	1
k231	12	2	5	1	50	40	2	11	1	1	1	380	1	2	2	1
k1261	1	2	5	1	50	5	2	14	1	1	2	800	1	2	0	1
k1799	6	2	5	1	52	7	2	17	1	2	3	1800	1	2	1	1
k16	5	2	5	1	52	15	2	34	1	5	3	350	1	2	4	1
k1482	1	2	5	2	52.42	30	2	9	1	1	2	625	1	2	3	1
k60	13	2	5	1	54	10	2	20	1	3	1	854	1	2	2	1
k1239	1	2	5	1	54	11	2	25	1	1	1	140	1	2	0	1
k1001	1	2	5	2	54	10	2	30	1	3	2	325	1	2	3	1
k351	9	2	5	1	54	15	2	31	1	1	1	2632	1	2	3	1
k174	12	2	5	1	55	45	2	12	1	2	1	360	1	2	2	1
k1955	10	2	5	1	55	35	2	16	1	2	1	462	1	2	0	1
k2389	16	2	5	1	55.7	12	2	16	1	2	1	200	1	2	1	1
k1346	1	2	5	1	56	8	2	9	1	2	1	15	1	2	0	1
k1463	1	2	5	1	56	5	2	27	1	2	1	600	1	2	3	1
k1319	1	2	5	1	58	15	2	24	1	1	1	1200	1	2	1	1
k1321	1	2	5	2	59.11	6	2	15	1	2	1	380	1	2	1	1
k742	1	2	5	1	60	10	2	6	1	2	1	1379	1	2	1	1
k1405	1	2	5	2	60	2	2	7	1	1	1	1870	1	2	0	1
k1493	1	2	5	1	60	5	2	8	1	1	1	385	1	2	2	1
k2156	2	2	5	3	60	20	2	8	1	2	3	400	1	2	0	1
k1947	10	2	5	1	60	10	2	11	1	3	1	2500	1	2	0	1
k68	13	2	5	2	60	5	2	11	1	2	1	452	1	2	6	1
k191	12	2	5	1	60	50	2	15	1	1	3	280	1	2	3	1
k915	1	2	5	1	60	5	2	16	1	2	3	880	1	2	1	1
k2505	3	2	5	1	60	6	2	18	1	1	1	1000	1	2	2	1
k2164	2	2	5	1	60	10	2	18	1	2	3	530	1	2	1	1
k1812	6	2	5	1	60	15	2	19	1	1	1	1000	1	2	1	1
k972	1	2	5	1	60	15	2	20	1	3	1	1800	1	2	0	1
k1407	1	2	5	1	60	16	2	20	1	1	1	680	1	2	0	1
k928	1	2	5	1	60	3	2	21	1	2	1	500	1	2	1	1
k2330	15	2	5	1	60	10	2	22	1	1	2	700	1	2	2	1
k1433	1	2	5	1	60	18	2	22	1	1	2	680	1	2	0	1
k1294	1	2	5	1	60	35	2	22	1	1	1	465	1	2	0	1
k1888	8	2	5	3	60	5	2	22	1	1	1	130	1	2	3	1
k2290	15	2	5	3	60	15	2	23	1	2	1	900	1	2	3	1
k1909	8	2	5	1	60	9.7	2	23	1	2	1	246	1	2	0	1
k2394	16	2	5	1	60	8	2	29	1	2	2	1000	1	2	3	1
k2397	16	2	5	1	60	8	2	29	1	2	2	1000	1	2	3	1
k2302	15	2	5	1	60	20	2	29	1	1	2	840	1	2	4	1
k1821	6	2	5	2	60	10	2	30	1	2	0	300	1	2	4	1
k560	14	2	5	3	60	15	2	44	1	1	2	2000	1	2	2	1
k1085	1	2	5	1	60	7	2	60	1	2	2	1200	1	2	1	1
k44	5	2	5	2	60	50	2	151	1	2	2	3000	1	2	3	1
k70	13	2	5	1	60.06	10	2	13	1	1	2	600	1	2	2	1
k2068	2	2	5	1	60.3	18	2	14	1	1	1	570	1	2	3	1
k1363	1	2	5	2	60.37	5	2	30	1	1	1	720	1	2	2	1
k536	14	2	5	2	62	6	2	45	1	2	1	300	1	2	2	1
k640	1	2	5	1	63	50	2	27	1	1	1	780	1	2	2	1
k823	1	2	5	1	64	12	2	8	1	1	1	400	1	2	0	1
k1789	6	2	5	2	64	20	2	30	1	1	1	1200	1	2	2	1
k1226	1	2	5	1	64	6	2	47	1	1	4	200	1	2	1	1
k1241	1	2	5	1	64.06	10	2	22	1	4	3	1000	1	2	1	1
k774	1	2	5	1	65	10	2	3	1	1	1	1875	1	2	0	1
k1787	6	2	5	3	65	10	2	4	1	1	1	1100	1	2	2	1
k1836	6	2	5	1	65	35	2	7	1	2	1	908	1	2	2	1
k131	13	2	5	2	65	8	2	9	1	2	2	348	1	2	1	1
k539	14	2	5	2	65	10	2	14	1	1	1	2600	1	2	1	1
k457	14	2	5	2	65	10	2	17	1	2	2	1200	1	2	1	1
k518	14	2	5	1	65	30	2	20	1	3	1	1200	1	2	3	1
k1181	1	2	5	1	65	20	2	24	1	1	3	3200	1	2	0	1
k1299	1	2	5	3	65	20	2	24	1	2	2	260	1	2	3	1
k106	13	2	5	1	65	10	2	25	1	1	2	2600	1	2	1	1
k1295	1	2	5	1	65	10	2	28	1	2	1	40	1	2	1	1
k2193	2	2	5	1	65	6	2	29	1	2	3	3000	1	2	0	1
k1432	1	2	5	1	66	30	2	10	1	2	2	100	1	2	0	1
k761	1	2	5	2	67	12	2	9	1	2	2	785	1	2	0	1
k1479	1	2	5	1	67	15	2	23	1	4	3	630	1	2	2	1
k893	1	2	5	1	68	18	2	8	1	1	1	600	1	2	0	1
k1125	1	2	5	2	68	13	2	14	1	1	2	920	1	2	0	1
k1316	1	2	5	1	68	20	2	14	1	1	2	58	1	2	1	1
k1341	1	2	5	1	68	15	2	17	1	2	1	360	1	2	3	1
k1535	1	2	5	1	69	10	2	13	1	3	3	1500	1	2	1	1
k1354	1	2	5	1	69.78	9	2	17	1	1	2	990	1	2	0	1
k1794	6	2	5	1	70	10	2	8	1	1	1	120	1	2	0	1
k1898	8	2	5	1	70	27	2	9	1	1	1	1250	1	2	1	1
k1343	1	2	5	1	70	5	2	13	1	1	2	1460	1	2	2	1
k2092	2	2	5	1	70	20	2	14	1	1	1	260	1	2	0	1
k255	12	2	5	2	70	10	2	15	1	2	1	300	1	2	0	1
k1131	1	2	5	2	70	20	2	15	1	2	1	300	1	2	4	1
k1404	1	2	5	3	70	5	2	16	1	1	2	1200	1	2	0	1
k73	13	2	5	1	70	10	2	19	1	1	1	430	1	2	3	1
k87	13	2	5	1	70	10	2	24	1	1	1	500	1	2	1	1
k2577	3	2	5	1	70	30	2	28	1	1	2	3707	1	2	1	1
k798	1	2	5	1	70	15	2	28	1	1	3	1850	1	2	0	1
k249	12	2	5	1	70	10	2	28	1	2	0	300	1	2	0	1
k1788	6	2	5	3	70	25	2	36	1	3	1	0	1	2	1	1
k77	13	2	5	2	70	5	2	38	1	2	1	1900	1	2	2	1
k43	5	2	5	1	70	20	2	39	1	2	2	911	1	2	2	1
k844	1	2	5	1	70	10	2	80	1	2	3	4861	1	2	2	1
k1126	1	2	5	1	71	21	2	8	1	1	1	960	1	2	0	1
k1414	1	2	5	1	71	10	2	17	1	1	2	246	1	2	4	1
k877	1	2	5	1	71	18	2	35	1	2	2	900	1	2	1	1
k2116	2	2	5	1	72	10	2	13	1	1	1	1705	1	2	1	1
k1797	6	2	5	1	72	20	2	17	1	1	1	300	1	2	4	1
k1162	1	2	5	1	73	5	2	17	1	3	3	728	1	2	3	1
k1440	1	2	5	1	73	10	2	26	1	2	1	268	1	2	3	1
k1335	1	2	5	1	74	5	2	9	1	1	3	500	1	2	1	1
k787	1	2	5	1	74	15	2	11	1	2	2	2160	1	2	0	1
k1994	7	2	5	1	74	15	2	21	1	1	2	1678	1	2	0	1
k1267	1	2	5	1	74	30	2	28	1	2	1	60	1	2	3	1
k76	13	2	5	1	74	10	2	36	1	1	1	120	1	2	3	1
k2305	15	2	5	1	75	15	2	14	1	1	1	1000	1	2	1	1
k509	14	2	5	1	75	80	2	25	1	1	3	1000	1	2	6	1
k2192	2	2	5	1	75	10	2	28	1	1	2	1000	1	2	3	1
k1330	1	2	5	1	75	20	2	34	1	1	1	500	1	2	2	1
k228	12	2	5	2	75	20	2	44	1	2	2	2180	1	2	2	1
k2285	15	2	5	1	76	5	2	12	1	1	1	1200	1	2	0	1
k1253	1	2	5	1	76	12	2	16	1	1	1	1200	1	2	1	1
k1422	1	2	5	3	76	36	2	23	1	1	2	263	1	2	3	1
k29	5	2	5	1	76	25	2	25	1	4	1	1080	1	2	1	1
k1478	1	2	5	1	77.11	8.3	2	13	1	1	2	378	1	2	2	1
k983	1	2	5	2	78	35	2	8	1	1	2	780	1	2	1	1
k541	14	2	5	2	78	20	2	25	1	1	3	500	1	2	2	1
k649	1	2	5	1	79.46	30	2	19	1	3	3	3680	1	2	1	1
k1826	6	2	5	2	80	50	2	5	1	2	1	1100	1	2	2	1
k852	1	2	5	1	80	10	2	6	1	1	1	3285	1	2	1	1
k307	12	2	5	3	80	6	2	10	1	2	1	300	1	2	1	1
k121	13	2	5	1	80	18	2	11	1	1	2	786	1	2	3	1
k272	12	2	5	1	80	28	2	11	1	2	1	868	1	2	2	1
k285	12	2	5	1	80	15	2	12	1	1	1	441	1	2	3	1
k181	12	2	5	2	80	30	2	16	1	1	1	450	1	2	2	1
k2480	3	2	5	1	80	20	2	19	1	1	2	0	1	2	3	1
k2491	3	2	5	1	80	25	2	20	1	1	1	2000	1	2	1	1
k2537	3	2	5	1	80	20	2	21	1	2	2	736	1	2	1	1
k2432	16	2	5	1	80	8	2	21	1	4	2	1500	1	2	3	1
k1522	1	2	5	1	80	20	2	22	1	1	1	1190	1	2	2	1
k1825	6	2	5	3	80	20	2	30	1	1	1	700	1	2	0	1
k929	1	2	5	1	80	10	2	30	1	1	2	109	1	2	0	1
k1792	6	2	5	1	80	20	2	33	1	1	1	500	1	2	0	1
k2551	3	2	5	3	80	25	2	34	1	1	1	2000	1	2	2	1
k2431	16	2	5	1	80	10	2	35	1	2	2	1000	1	2	2	1
k1285	1	2	5	3	80	10	2	53	1	1	1	2600	1	2	0	1
k2526	3	2	5	1	80	10	2	60	1	1	2	2500	1	2	2	1
k1135	1	2	5	1	82	15	2	12	1	1	1	985	1	2	0	1
k2572	3	2	5	1	82	10	2	18	1	2	1	388	1	2	1	1
k1608	1	2	5	1	82	30	2	24	1	1	1	100	1	2	1	1
k2408	16	2	5	1	82.87	15	2	9	1	1	2	1240	1	2	0	1
k1392	1	2	5	2	84.9	15	2	31	1	1	1	120	1	2	3	1
k1159	1	2	5	1	85	10	2	4	1	3	0	3300	1	2	2	1
k1340	1	2	5	3	85	20	2	25	1	2	1	350	1	2	4	1
k2463	3	2	5	1	85	20	2	38	1	2	2	1354	1	2	3	1
k2574	3	2	5	1	85	8	2	44	1	1	1	779	1	2	2	1
k920	1	2	5	1	86	30	2	19	1	3	2	1200	1	2	3	1
k367	9	2	5	1	86	30	2	26	1	1	1	1250	1	2	4	1
k2110	2	2	5	1	87.5	12.6	2	20	1	1	3	182	1	2	1	1
k658	1	2	5	1	87.79	10	2	11	1	1	2	233	1	2	0	1
k2484	3	2	5	1	88	20	2	15	1	3	2	1335	1	2	3	1
k132	13	2	5	1	89.7	15	2	17	1	1	2	1100	1	2	0	1
k2490	3	2	5	1	90	20	2	25	1	1	3	1943	1	2	3	1
k1234	1	2	5	1	90	8	2	25	1	1	4	260	1	2	2	1
k2169	2	2	5	1	90	20	2	26	1	2	2	450	1	2	1	1
k544	14	2	5	1	90	10	2	26	1	1	2	1900	1	2	1	1
k2512	3	2	5	2	90	10	2	28	1	2	2	2695	1	2	2	1
k926	1	2	5	1	90	10	2	30	1	3	1	3000	1	2	2	1
k1905	8	2	5	1	90	50	2	31	1	4	4	3000	1	2	1	1
k21	5	2	5	1	90	10	2	31	1	1	2	500	1	2	2	1
k210	12	2	5	2	90	30	2	37	1	2	0	1000	1	2	1	1
k136	13	2	5	2	90	20	2	65	1	1	2	4500	1	2	3	1
k1413	1	2	5	1	91	20	2	28	1	2	1	418	1	2	3	1
k2502	3	2	5	1	91.14	5	2	60	1	2	1	900	1	2	1	1
k1141	1	2	5	1	91.32	50	2	24	1	2	2	1200	1	2	4	1
k2508	3	2	5	1	92	12	2	14	1	1	2	1251	1	2	2	1
k2112	2	2	5	1	93	20	2	9	1	1	2	50	1	2	2	1
k655	1	2	5	1	93	18	2	12	1	2	1	620	1	2	0	1
k1867	8	2	5	2	95	40	2	35	1	2	2	2200	1	2	3	1
k1322	1	2	5	1	96	3	2	14	1	1	2	28	1	2	0	1
k669	1	2	5	1	96	5	2	14	1	2	1	600	1	2	0	1
k2288	15	2	5	1	96	20	2	32	1	2	2	900	1	2	2	1
k656	1	2	5	1	97.17	30	2	17	1	1	1	650	1	2	3	1
k2118	2	2	5	1	98	20	2	18	1	1	3	350	1	2	1	1
k2479	3	2	5	1	99.8	30	2	13	1	1	4	841	1	2	3	1
k410	11	2	5	1	100	5	2	6	1	1	1	800	1	2	0	1
k1816	6	2	5	1	100	5	2	8	1	1	1	1000	1	2	0	1
k459	14	2	5	1	100	10	2	14	1	2	0	720	1	2	3	1
k301	12	2	5	1	100	60	2	15	1	2	3	3000	1	2	2	1
k795	1	2	5	1	100	15	2	15	1	1	1	1800	1	2	0	1
k939	1	2	5	2	100	8	2	16	1	2	2	700	1	2	1	1
k2534	3	2	5	1	100	10	2	17	1	1	1	3150	1	2	2	1
k1801	6	2	5	1	100	10	2	17	1	1	3	700	1	2	0	1
k1793	6	2	5	2	100	80	2	20	1	3	2	1200	1	2	0	1
k35	5	2	5	1	100	20	2	22	1	1	6	2417	1	2	1	1
k430	14	2	5	2	100	8	2	23	1	1	1	2165	1	2	0	1
k517	14	2	5	1	100	5	2	25	1	1	1	1100	1	2	1	1
k2083	2	2	5	1	100	50	2	25	1	2	1	300	1	2	1	1
k760	1	2	5	1	100	3	2	26	1	2	2	2550	1	2	3	1
k2533	3	2	5	1	100	30	2	32	1	1	2	900	1	2	1	1
k1244	1	2	5	1	100	10	2	35	1	4	2	3000	1	2	2	1
k2078	2	2	5	1	100	20	2	40	1	3	2	700	1	2	3	1
k2575	3	2	5	1	100	20	2	42	1	2	7	800	1	2	3	1
[truncated: 601 more rows]
